# Supplementary material for: Spillovers and contagion between BRIC and G7 markets: New evidence from time-frequency analysis
Source: PLoS One. 2022 Jul 27;17(7):e0271088. doi: 10.1371/journal.pone.0271088 (PMC9328562; doi:10.1371/journal.pone.0271088)
Supplement: S1 Fig — (ZIP) [file pone.0271088.s001.zip]

Archive with 6 entries (5 files):
- S1_Fig/
- S1_Fig/S1_Fig_a.jpg
- S1_Fig/S1_Fig_b.jpg
- S1_Fig/S1_Fig_c.jpg
- S1_Fig/S1_Fig_d.jpg
- S1_Fig/S1_Fig_e.jpg
