# Supplementary material for: Spillovers and contagion between BRIC and G7 markets: New evidence from time-frequency analysis
Source: PLoS One. 2022 Jul 27;17(7):e0271088. doi: 10.1371/journal.pone.0271088 (PMC9328562; doi:10.1371/journal.pone.0271088)
Supplement: S2 Fig — (ZIP) [file pone.0271088.s002.zip]

Archive with 21 entries (20 files):
- S2_Fig/
- S2_Fig/S2_Fig_a.jpg
- S2_Fig/S2_Fig_b.jpg
- S2_Fig/S2_Fig_c.jpg
- S2_Fig/S2_Fig_d.jpg
- S2_Fig/S2_Fig_e.jpg
- S2_Fig/S2_Fig_f.jpg
- S2_Fig/S2_Fig_g.jpg
- S2_Fig/S2_Fig_h.jpg
- S2_Fig/S2_Fig_i.jpg
- S2_Fig/S2_Fig_j.jpg
- S2_Fig/S2_Fig_k.jpg
- S2_Fig/S2_Fig_l.jpg
- S2_Fig/S2_Fig_m.jpg
- S2_Fig/S2_Fig_n.jpg
- S2_Fig/S2_Fig_o.jpg
- S2_Fig/S2_Fig_p.jpg
- S2_Fig/S2_Fig_q.jpg
- S2_Fig/S2_Fig_r.jpg
- S2_Fig/S2_Fig_s.jpg
- S2_Fig/S2_Fig_t.jpg
