# Supplementary material for: Spillovers and contagion between BRIC and G7 markets: New evidence from time-frequency analysis
Source: PLoS One. 2022 Jul 27;17(7):e0271088. doi: 10.1371/journal.pone.0271088 (PMC9328562; doi:10.1371/journal.pone.0271088)
Supplement: S1 Data — (ZIP) [file pone.0271088.s003.zip]

Archive with 3 entries (2 files):
- Data/
- Data/Data.csv
- Data/Programming information.txt
