# Supplementary material for: Spillovers and contagion between BRIC and G7 markets: New evidence from time-frequency analysis
Source: PLoS One. 2022 Jul 27;17(7):e0271088. doi: 10.1371/journal.pone.0271088 (PMC9328562; doi:10.1371/journal.pone.0271088)
Supplement: S1 Data — (ZIP) [file pone.0271088.s003.zip › Data/Data.csv]

Date	BRIC	BraziL	Russia	India	China	Canada	France	Germany	Italy	Japan	UK	USA	BRIC	BraziL	Russia	India	China	Canada	France	Germany	Italy	Japan	UK	USA
10/12/2012	1016.62	28475.14298	46.75041173	106.9470141	349.6728149	12391.56028	4670.445429	9737.47956	964.28003	1007.07	949.3937386	1418.55
11/12/2012	1026.77	28747.99421	46.92243898	107.1761767	347.8078987	12454.22835	4737.442565	9861.362175	982.66998	1009.23	952.3224512	1427.84	0.009934553	0.009536468	0.003672941	0.002140475	-0.005347591	0.005044573	0.014242999	0.012641999	0.018891596	0.002142539	0.003080076	0.00652759
12/12/2012	1031.8101	28596.10539	47.69045157	107.052078	349.0333484	12545.02894	4755.24451	9929.68616	996.57001	1009.91	956.096133	1428.48	0.004896686	-0.005297465	0.016235197	-0.001158565	0.00351716	0.007264295	0.003750669	0.006904562	0.014046057	0.000673554	0.003954779	0.000448129
13/12/2012	1028.24	28589.14112	47.60071717	106.3433725	344.8748197	12478.8485	4764.12097	9914.955246	1005.43	1009.26	952.9479013	1419.45	-0.003466036	-0.000243569	-0.001883373	-0.006642204	-0.011985962	-0.005289396	0.001864927	-0.001484624	0.008851197	-0.000643829	-0.003298231	-0.006341469
14/12/2012	1033.04	28605.32706	47.90807557	106.4308515	360.5712232	12464.99747	4765.774568	9936.942407	1010.19	1012.5	952.5038801	1413.58	0.004657309	0.000565997	0.006436255	0.000822271	0.044507995	-0.001110577	0.000347034	0.00221512	0.004723121	0.003205131	-0.000466054	-0.004143979
17/12/2012	1029.8199	28502.09101	47.88427199	105.4425538	362.6080322	12484.85311	4787.739732	10008.10104	1019.32	1027.16	953.796029	1430.36	-0.003121979	-0.003615508	-0.000496983	-0.009329202	0.005632945	0.001591644	0.00459835	0.007135501	0.008997306	0.014375192	0.001355662	0.011800667
18/12/2012	1040.46	28841.64003	48.14947221	106.2973962	363.5720756	12513.2799	4808.164482	10085.88772	1031.08	1046.67	963.4919965	1446.79	0.01027899	0.011842724	0.005523077	0.008074499	0.00265511	0.002274315	0.004256979	0.007742323	0.011471058	0.018815984	0.010114339	0.011421148
19/12/2012	1043.3	29343.05368	47.72590114	107.5026071	363.3095954	12553.01083	4874.637751	10200.6387	1047.12	1054.01	967.0512018	1435.81	0.002725843	0.017235669	-0.008835925	0.011274309	-0.000722209	0.003170071	0.013730387	0.011313144	0.015436742	0.006988242	0.003687262	-0.007618159
20/12/2012	1040.76	29713.23554	48.38072079	106.7130998	364.3346204	12548.0705	4856.950558	10162.46366	1048.1	1047.5699	966.3818799	1443.69	-0.002437551	0.012536741	0.013627152	-0.007371176	0.002817382	-0.000393635	-0.00363501	-0.003749437	0.000935463	-0.006128837	-0.000692366	0.005473186
21/12/2012	1037.73	29394.60358	48.03245858	105.0434027	361.8474047	12467.98873	4836.34326	10086.69621	1039.59	1044.75	957.5759195	1430.15	-0.00291558	-0.010781482	-0.007224401	-0.015770299	-0.006850143	-0.006402451	-0.004251873	-0.007483551	-0.008152597	-0.002695479	-0.00915407	-0.009423002
27/12/2012	1041.42	29499.97559	48.2848277	105.6514935	370.328551	12437.19972	4874.273316	10156.29041	1047.26	1046.3199	957.0141637	1418.1	-0.00460806	-0.004770897	-0.000982202	-0.005776096	-0.006592353	-0.003384964	0.009534578	0.00687591	0.007350825	-0.008735438	-0.003050178	-0.001219199
28/12/2012	1048.27	29831.6758	48.38193223	106.7610544	375.1408494	12359.37782	4772.575575	10035.41374	1039.8101	1054.49	953.7906066	1402.43	0.00655602	0.011181339	0.002009058	0.010447321	0.012910967	-0.006276846	-0.021084918	-0.011973047	-0.007139129	0.007778087	-0.003374034	-0.011111501
08/01/2013	1074.12	30137.47473	49.87439378	108.0523903	382.7212439	12673.36576	4849.514437	10070.76314	1074.34	1061.23	968.7761645	1457.15	0.024360535	0.01019863	0.030381277	0.012023004	0.020005348	-0.000593267	0.003932749	-0.001176204	0.001639558	0.010581212	-0.003927033	-0.003247646
09/01/2013	1082.42	30164.87705	49.9135737	108.1702256	382.5624187	12678.18163	4853.50272	10079.84563	1097.0601	1066.4	973.6126372	1461.02	0.007697553	0.000908831	0.000785263	0.001089944	-0.000415075	0.000379927	0.000822071	0.000901461	0.020927446	0.004859877	0.004979933	0.002652349
10/01/2013	1081.71	30301.3068	49.54259323	108.2977843	384.0226145	12798.11072	4855.901387	10108.11671	1119.89	1064.0699	979.4360431	1472.12	-0.000656153	0.004512604	-0.007460215	0.001178546	0.003809617	0.009415025	0.000494092	0.002800788	0.020596501	-0.002187406	0.005963418	0.007568717
11/01/2013	1074.02	30237.69791	49.75596904	107.6102004	377.6970542	12801.88948	4919.370948	10241.59452	1132.4301	1064.3199	983.0105896	1472.05	-0.007134504	-0.002101419	0.004297668	-0.006369252	-0.016609012	0.000295216	0.01298592	0.013118587	0.011135388	0.000234919	0.003642953	-4.76E-05
14/01/2013	1088.02	30535.04009	50.5220849	109.4850813	389.0498449	12810.62208	4947.176325	10311.95263	1128.83	1070.41	979.6207052	1470.68	0.012950913	0.009785458	0.015280128	0.017272854	0.029615041	0.000681901	0.005636308	0.00684635	-0.003184157	0.005705749	-0.003454432	-0.000931108
15/01/2013	1083.53	30301.70831	50.07319725	109.781757	391.6862526	12846.22498	4927.458478	10229.68526	1131.89	1072.25	980.4964075	1472.34	-0.004135301	-0.007670789	-0.008924686	0.002706072	0.006753672	0.002775315	-0.003993641	-0.008009859	0.002707104	0.001717492	0.00089352	0.001128093
16/01/2013	1080.11	30279.01108	50.0687476	108.2964354	388.8316901	12786.55309	4923.762173	10211.5133	1121	1063.5601	973.9789015	1472.63	-0.003161342	-0.000749322	-8.89E-05	-0.013622128	-0.007314567	-0.004655913	-0.000750426	-0.001777974	-0.009667658	-0.008137379	-0.00666934	0.000196946
17/01/2013	1083.84	30475.3332	50.22231451	109.7740966	384.4616868	12858.6081	5005.126382	10340.76293	1143.4	1063.74	976.3073079	1480.94	0.003447403	0.00646284	0.003062427	0.013552348	-0.011302437	0.005619399	0.016389756	0.012577812	0.019785136	0.000169135	0.00238776	0.005627103
18/01/2013	1093.3199	30314.18926	50.77101549	111.2066682	389.9357125	12830.90341	4985.281325	10262.45125	1138.5699	1069.22	974.7544357	1485.98	0.008708556	-0.005301714	0.01086619	0.012965759	0.014137746	-0.002156888	-0.003972827	-0.007601926	-0.004233279	0.005138411	-0.001591823	0.003397466
22/01/2013	1093.9399	30140.11286	50.34689903	111.0851389	389.5204978	12918.93825	4981.903017	10249.04286	1148.38	1068.36	978.1860216	1492.56	0.000566919	-0.005758958	-0.008388602	-0.001093421	-0.001065396	0.00287524	-0.006319306	-0.007268186	0.002039732	0.001864405	0.002603793	0.004418279
23/01/2013	1095.91	30389.02457	50.91869515	111.3348522	390.616231	12806.85686	4966.984477	10274.15082	1140.38	1055.04	979.3482419	1494.81	0.001799302	0.008224572	0.011293119	0.002245422	0.002809082	-0.008713597	-0.002999039	0.00244679	-0.006990713	-0.012546081	0.001187433	0.001506342
24/01/2013	1089.65	30072.18426	50.73802813	110.197433	387.290054	12786.53904	5008.7716	10342.97874	1158.74	1064.55	985.7303977	1494.82	-0.005728525	-0.010480876	-0.003554457	-0.010268744	-0.008551666	-0.00158774	0.008377784	0.006676795	0.015971668	0.008973494	0.006495596	6.69E-06
28/01/2013	1089.3457	29660.57417	52.01946407	111.0159866	394.4097227	12733.14456	5083.028382	10530.6852	1173.0773	1065.4196	986.9594546	1500.18	-0.000279303	-0.013781939	0.024942266	0.007400612	0.018216368	-5.62E-05	-0.001135526	-0.005040564	0.007433122	0.001916198	-0.001744392	-0.001851396
29/01/2013	1093.4069	30341.21754	51.52402737	110.8516479	396.4502056	12799.84038	5085.49214	10542.98408	1172.7635	1074.9092	996.3296869	1507.84	0.003721177	0.022688408	-0.009569708	-0.001481412	0.005160174	0.005224299	0.000484586	0.001167227	-0.000267537	0.008867481	0.009449255	0.005093062
30/01/2013	1092.4287	29821.93295	51.18950095	111.868067	400.8624183	12775.27708	5098.890632	10577.29487	1140.2299	1089.0717	995.6054769	1501.96	-0.000895035	-0.017262975	-0.006513798	0.009127402	0.011067824	-0.001920875	0.002631185	0.003249088	-0.028133021	0.013089489	-0.000727142	-0.003907241
31/01/2013	1095.0123	30061.11167	51.51110475	111.8072313	401.4867878	12719.58287	5057.673135	10536.54775	1149.5244	1085.6104	995.9187014	1498.11	0.002362213	0.007988238	0.006262959	-0.000543964	0.001556354	-0.004369061	-0.00811647	-0.003859759	0.008118383	-0.003183273	0.000314558	-0.002566608
01/02/2013	1099.7229	30418.16486	51.5463368	111.3477736	406.6181781	12803.39918	5148.604332	10687.87732	1155.1808	1075.2043	995.9466746	1513.17	0.004292643	0.011807593	0.000683736	-0.00411784	0.012699982	0.006567932	0.017819152	0.014260187	0.004908577	-0.009631719	2.81E-05	0.010002474
04/02/2013	1092.7941	29951.81619	51.1841342	110.9276925	407.7351686	12735.44963	4959.909896	10351.3293	1094.842	1083.676	979.6974945	1495.71	-0.006320428	-0.015449995	-0.007051542	-0.003779829	0.002743259	-0.005321282	-0.0373381	-0.031995192	-0.053646808	0.007848275	-0.016449872	-0.011605778
05/02/2013	1083.4795	29904.90492	51.47384637	110.6622282	408.8024251	12794.26822	5001.51539	10375.65024	1103.1271	1086.7789	981.2973348	1511.29	-0.008560189	-0.001567452	0.005644236	-0.002395997	0.002614104	0.004607861	0.00835337	0.002346792	0.007538904	0.002859218	0.001631662	0.01036258
06/02/2013	1080.7886	29651.96419	50.8042001	110.7299418	408.9060183	12819.27675	4924.10793	10247.48101	1098.9434	1097.2949	982.5712513	1512.12	-0.002486662	-0.008494142	-0.013094811	0.000611707	0.000253374	0.001952759	-0.015597817	-0.012429818	-0.003799792	0.009629786	0.001297354	0.000549049
07/02/2013	1075.2462	29501.90033	50.93091409	110.01011	406.1802278	12781.48297	4877.98233	10282.56541	1072.1292	1088.9204	976.7044674	1509.39	-0.005141301	-0.00507369	0.002491058	-0.006522009	-0.006688374	-0.002952554	-0.00941145	0.003417863	-0.024702595	-0.007661223	-0.005988745	-0.001807044
08/02/2013	1073.5792	29795.66546	50.580041	108.8910639	408.2917399	12766.75975	4880.8413	10233.97204	1085.2863	1089.954	988.3805049	1517.93	-0.001551546	0.009908249	-0.006913037	-0.010224302	0.005184996	-0.001152582	0.000585925	-0.004737004	0.012197245	0.000948747	0.011883634	0.005641969
19/02/2013	1069.9846	29250.9952	50.54438388	107.7166517	399.4852718	12660.81241	4986.946251	10348.74551	1087.6492	1094.828	982.8981262	1530.94	-0.003353857	-0.018449332	-0.000705213	-0.010843785	-0.02180507	0.004044374	0.018357858	0.015862829	0.015099415	0.008249563	0.008065512	0.007309758
20/02/2013	1068.0305	28710.37972	50.16645811	108.2770063	402.2748947	12497.83741	4960.109426	10333.5393	1079.6677	1093.8064	974.6138167	1511.95	-0.001827958	-0.018654877	-0.007505201	0.005188633	0.006958775	-0.012955964	-0.005395947	-0.001470457	-0.007365361	-0.00093355	-0.008464172	-0.012481717
21/02/2013	1047.6984	28479.61456	49.70715669	105.5015519	390.1987965	12407.94149	4779.66128	9999.695402	1035.3199	1084.4153	957.5494807	1502.42	-0.01922054	-0.008070167	-0.009197718	-0.025967154	-0.030479329	-0.007218912	-0.03705812	-0.032840215	-0.041942848	-0.008622775	-0.01766391	-0.006323067
22/02/2013	1048.6935	28777.31195	49.50138422	106.2140549	388.1492005	12442.81936	4887.100808	10102.99453	1044.3644	1091.332	964.8315715	1515.6	0.000949345	0.010398744	-0.004148287	0.006730781	-0.005266541	0.002806987	0.022229564	0.010277235	0.00869801	0.006358021	0.007576152	0.008734259
25/02/2013	1049.546	28779.32191	49.52832053	107.0382239	390.2879313	12311.08408	4950.857565	10341.45198	1055.2806	1107.1163	958.3359959	1487.85	0.000812586	6.98E-05	0.000544005	0.00772956	0.005494949	-0.010643697	0.012961561	0.023328415	0.010398232	0.014359738	-0.006755106	-0.018479275
26/02/2013	1034.0245	28740.28261	48.93957174	104.8590928	385.2276749	12334.80125	4736.384653	9934.740747	994.74463	1107.5726	945.8768911	1496.94	-0.01489922	-0.001357426	-0.011958331	-0.020568528	-0.013050229	0.001924636	-0.044286694	-0.040122502	-0.059075931	0.000412067	-0.013086019	0.0060909
27/02/2013	1040.6572	28920.35952	48.61796273	106.0810422	388.7697275	12446.12903	4834.744453	10053.03455	1014.5303	1106.9681	955.8924895	1515.99	0.006393966	0.006246115	-0.006593241	0.011585875	0.009152685	0.008985017	0.020554161	0.011836754	0.019694975	-0.000545937	0.010533024	0.012645666
28/02/2013	1047.5367	29073.38177	48.53136165	103.0856174	397.7859026	12431.48148	4887.9267	10164.07793	1017.5943	1114.9089	964.4059325	1514.68	0.006588971	0.005277211	-0.001782845	-0.028643471	0.022926719	-0.001177569	0.010939952	0.010985198	0.003015565	0.007147861	0.00886685	-0.000864495
01/03/2013	1041.3518	28663.41992	48.29315295	102.6161924	396.7950017	12436.10165	4809.88287	10020.608	996.16193	1113.0745	955.1970173	1518.2	-0.005921731	-0.014201297	-0.004920431	-0.004564139	-0.002494149	0.000371581	-0.016095493	-0.01421596	-0.021286766	-0.001646691	-0.009594678	0.002321227
04/03/2013	1028.969	28499.6696	47.79832953	102.2490216	382.1801744	12364.90221	4825.284832	10004.56818	990.59509	1128.8409	953.8528044	1525.2	-0.011962347	-0.005729248	-0.010299098	-0.003584515	-0.037527621	-0.005741673	0.003197033	-0.001601966	-0.005603961	0.014065348	-0.001408254	0.004600126
05/03/2013	1037.3815	28415.08849	48.20930912	103.7802472	391.4907611	12389.14397	4936.223316	10258.16205	1018.584	1132.2767	969.6722407	1539.79	0.00814242	-0.002972205	0.008561446	0.01486443	0.024069758	0.001958611	0.022730762	0.02503188	0.027862843	0.00303903	0.016448752	0.009520494
06/03/2013	1055.3876	29455.34684	48.58859211	104.5987027	395.0267636	12440.09695	4919.09616	10322.84666	1012.4975	1136.1121	964.076761	1541.46	0.017208343	0.035955161	0.007836635	0.007855493	0.008991602	0.004104278	-0.003475722	0.006285874	-0.005993377	0.00338161	-0.005787199	0.001083976
07/03/2013	1060.0162	29964.25989	48.70286793	105.6093191	391.084513	12460.1904	4935.70778	10329.64077	1023.4076	1127.5685	967.1398912	1544.26	0.004376098	0.017129884	0.002349145	0.009615467	-0.010029836	0.001613914	0.003371277	0.000657946	0.010717793	-0.007548451	0.003172231	0.001814812
11/03/2013	1064.8553	29947.716	48.8918434	107.4076222	388.9094889	12527.75721	4984.849238	10374.78643	1025.3239	1142.8444	966.0599625	1556.22	0.00455473	-0.000552273	0.003872663	0.016884533	-0.005577042	0.004408054	-0.008371729	-0.007633866	-0.005760478	0.019795475	0.002067351	0.003243872
12/03/2013	1057.3777	29725.5694	48.8256561	107.2627844	385.0284951	12550.99893	5012.312841	10398.17644	1024.5022	1140.5372	966.3503901	1552.48	-0.007046946	-0.007445463	-0.001354666	-0.001349397	-0.010029295	0.001853499	0.005494294	0.002251968	-0.000801727	-0.002020863	0.000300586	-0.002406152
13/03/2013	1043.5256	29253.89341	48.66259728	105.8192246	381.3508092	12405.44145	4979.563524	10347.03827	1002.5325	1135.5844	963.9608171	1554.52	-0.013186995	-0.015994925	-0.003345202	-0.013549543	-0.009597634	-0.011665055	-0.006555212	-0.004930127	-0.021677537	-0.004351971	-0.002475844	0.001313164
14/03/2013	1047.5992	29115.82586	48.79316687	106.7411924	382.3074703	12520.69843	5008.663175	10425.11327	1026.0145	1142.4364	980.3298271	1563.23	0.00389609	-0.004730803	0.002679568	0.008674932	0.00250547	0.009247946	0.005826807	0.007517311	0.023152581	0.006015767	0.016838426	0.005587377
15/03/2013	1041.5435	28800.40515	48.57896669	106.8178048	383.6155093	12587.09899	5030.297658	10524.87351	1031.87	1169.6685	978.8339759	1560.7	-0.005797322	-0.010892416	-0.004399627	0.000717482	0.003415592	0.005289251	0.004310111	0.009523729	0.005690811	0.0235572	-0.001527031	-0.001619755
18/03/2013	1026.7285	28675.73988	47.61845857	105.996623	377.0435967	12502.94434	4945.950163	10357.03403	1014.2086	1146.3972	974.2613748	1552.1	-0.014326214	-0.00433799	-0.019970182	-0.007717389	-0.017279951	-0.006708236	-0.016910066	-0.016075456	-0.017264086	-0.02009622	-0.004682423	-0.005525586
19/03/2013	1017.508	28426.50931	46.91364419	103.8142529	380.1420826	12438.04284	4887.3308	10287.61938	993.9541	1166.0374	971.5542156	1548.34	-0.009021033	-0.008729329	-0.014911917	-0.020803963	0.008184263	-0.005204417	-0.011922787	-0.006724735	-0.020172854	0.016987008	-0.002782546	-0.002425463
20/03/2013	1024.5471	28205.40146	47.32731077	102.7733635	390.1968337	12508.82582	4957.365549	10358.55017	1019.2203	1158.041	971.6278383	1558.71	0.006894161	-0.007808635	0.00877897	-0.010077063	0.026106229	0.005674714	0.014228155	0.006871112	0.025102174	-0.006881378	7.58E-05	0.006675167
21/03/2013	1018.8746	27888.73444	47.15588503	102.3057089	391.2695279	12445.44567	4873.331479	10240.87041	1015.3676	1177.5583	966.8256758	1545.8	-0.005551976	-0.011290677	-0.003628707	-0.004560733	0.002745339	-0.005079715	-0.017096675	-0.011425665	-0.003787209	0.016713273	-0.004954643	-0.00831698
22/03/2013	1011.3094	27452.86488	46.65758134	102.0054577	392.3202307	12466.87189	4881.771492	10243.61598	1025.8467	1163.9468	972.4784346	1556.89	-0.007452758	-0.015752294	-0.010623387	-0.002939158	0.002681769	0.001720131	0.001730379	0.000268063	0.010267606	-0.011626414	0.005829694	0.007148666
25/03/2013	1010.4157	27249.8982	46.17990786	101.8589319	391.9779311	12417.45985	4822.14213	10181.00915	995.32709	1176.5225	967.4157804	1551.69	-0.000884097	-0.007420744	-0.010290621	-0.001437483	-0.000872881	-0.003971342	-0.01228991	-0.006130543	-0.030202183	0.01074641	-0.005219528	-0.003345582
26/03/2013	1013.9041	27719.27405	46.06856641	101.6161561	387.1121081	12501.35773	4821.125775	10134.04359	980.66058	1174.9194	967.5435933	1563.77	0.003446494	0.0170782	-0.002413948	-0.002386296	-0.012491204	0.006733722	-0.00021079	-0.004623729	-0.014845011	-0.001363504	0.000132109	0.007754913
28/03/2013	1017.5166	27987.13186	46.46923501	102.6907031	376.5131849	12549.11417	4778.083182	9981.894455	968.53149	1169.6292	969.9429413	1569.19	0.003556628	0.009616843	0.00865962	0.010519049	-0.02776127	0.004440999	0.00820871	0.003691913	0.001047908	-0.006209663	0.007681876	0.004048485
02/04/2013	1010.5328	27205.14473	45.97660507	104.3491072	377.1319366	12495.91093	4886.095208	10199.92908	983.19318	1125.0449	978.9613212	1570.25	-0.005011011	-0.017941705	0.000447376	0.011361943	0.00249523	0.00074431	0.022354	0.02160787	0.015024625	-0.010962276	0.009254887	0.005158962
03/04/2013	1006.201	27457.373	45.88820546	102.4807646	375.1460725	12244.57368	4816.862688	10101.7293	962.80859	1153.5079	969.7098089	1553.69	-0.004295864	0.009228629	-0.001924559	-0.018066959	-0.005279614	-0.020318591	-0.014270637	-0.00967414	-0.020950994	0.024984701	-0.009495273	-0.010602096
08/04/2013	993.60931	27685.2735	44.54518717	100.1286146	373.1426577	12134.63089	4775.247594	9979.056072	977.73602	1181.9708	955.7964926	1563.07	-0.012593051	0.0082659	-0.029704006	-0.023219613	-0.00535467	0.000145047	0.006985042	0.006592452	-0.000786314	0.014596557	-0.001804656	0.006283012
09/04/2013	1006.1663	28155.92708	45.08989574	99.268652	375.5893889	12283.82367	4786.61888	9959.31304	993.80353	1180.0795	963.0368453	1568.61	0.012558564	0.016857257	0.012154064	-0.008625674	0.006535689	0.012219827	0.002378467	-0.001980407	0.016299816	-0.001601406	0.007546655	0.003538041
10/04/2013	1015.6763	28367.02176	45.67651224	100.415988	376.1797561	12356.96964	4899.018906	10220.99042	1025.2068	1193.9841	976.7001469	1587.73	0.00940733	0.007469379	0.01292603	0.011491606	0.001570608	0.005936999	0.02321067	0.025935393	0.031110096	0.011713889	0.014088021	0.012115446
11/04/2013	1012.6473	28074.54836	45.21184637	100.9981981	374.9227604	12349.2332	4953.288223	10326.7914	1034.3247	1221.1812	984.2506409	1593.37	-0.002986705	-0.010363851	-0.01022507	0.005781238	-0.003347071	-0.000626275	0.011016682	0.010298135	0.008854402	0.022522889	0.007700888	0.003545947
12/04/2013	1003.5944	27817.92185	44.8762038	100.0880715	373.0035472	12169.64885	4867.48236	10108.4738	1018.436	1232.6055	977.4599298	1588.85	-0.008980035	-0.00918293	-0.007451468	-0.009052163	-0.005132103	-0.01464892	-0.017474809	-0.021367562	-0.015480633	0.009311635	-0.006923283	-0.002840786
15/04/2013	985.9884	26759.95856	43.95909579	100.4698012	369.1495666	11707.50926	4853.678888	10088.8913	1006.8	1226.2035	967.7352365	1552.36	-0.017698645	-0.038773797	-0.020648112	0.003806683	-0.010386038	-0.038714599	-0.002839883	-0.001939115	-0.011491133	-0.005207411	-0.009998765	-0.02323413
16/04/2013	990.24591	27131.07035	43.19967034	103.5262146	371.5575736	11876.45272	4839.073691	10086.45928	1004.4962	1212.8424	961.2330128	1574.57	0.004308716	0.013772892	-0.017426696	0.029967665	0.006501937	0.014327223	-0.003013635	-0.000241088	-0.002290862	-0.010956115	-0.006741685	0.014205866
17/04/2013	979.68958	26525.86276	42.4750089	103.3803133	371.9935877	11637.72648	4725.429067	9850.728087	988.00647	1232.7952	947.6037738	1552.01	-0.01071754	-0.022559368	-0.016916987	-0.001410311	0.001172789	-0.020305573	-0.023764952	-0.023648489	-0.016552155	0.016317416	-0.014280394	-0.014431354
18/04/2013	980.34943	26386.3765	42.75134477	105.4909502	372.1361607	11692.33918	4695.36525	9749.480785	995.47498	1210.6083	951.2444665	1541.61	0.000673303	-0.005272375	0.006484774	0.020210619	0.000383194	0.004681753	-0.006382459	-0.010331339	0.007530744	-0.018161151	0.003834637	-0.00672354
22/04/2013	997.40442	26945.42703	42.49264951	106.1856844	379.6256408	11783.14004	4761.281751	9749.212007	1025.714	1222.3666	953.9003377	1562.5	0.017247255	0.020965764	-0.006069543	0.006564132	0.019925801	0.002275517	-0.005918623	-0.003535111	0.013896151	0.016154934	-0.002247044	0.004650798
23/04/2013	995.83398	27215.12868	42.44734908	105.7457751	370.0132728	11782.24518	4914.18195	9948.01479	1048.9917	1218.5781	974.8879917	1578.78	-0.001575768	0.009959421	-0.001066646	-0.004151436	-0.025646734	-7.59E-05	0.031608393	0.020186551	0.022440462	-0.003104129	0.021763386	0.010365294
25/04/2013	1015.6886	27322.5064	43.43545931	107.5382668	373.3020485	12078.28174	5023.33476	10245.38088	1057.9891	1247.2292	990.0341567	1585.16	0.019741528	0.003937753	0.02301168	0.016808889	0.008848996	0.009494447	0.005030639	0.015143935	0.005040617	0.005845814	0.010951326	0.004026618
26/04/2013	1011.7104	27128.73287	43.81148837	106.3866677	369.7543076	12017.11083	4952.683995	10158.40652	1054.9104	1257.8597	991.120041	1582.24	-0.003924442	-0.007117353	0.008619932	-0.010766489	-0.009549122	-0.005077406	-0.014164357	-0.008525366	-0.002914197	0.008487175	0.001096214	-0.001843784
02/05/2013	1025.5238	27534.30719	44.34322382	110.0601587	369.6658842	12277.7348	5090.090316	10502.29166	1071.6736	1245.243	1000.46022	1597.59	0.013561143	0.014839342	0.012063834	0.033946848	-0.00023917	0.004526154	0.009583269	0.015109343	-0.008828724	-0.011410564	0.00140336	0.009363994
03/05/2013	1029.9326	27619.06374	45.35696914	108.8330113	374.9939406	12341.76424	5131.44263	10651.57111	1086.6846	1233.6646	1010.927416	1614.42	0.004289857	0.003073488	0.022603931	-0.011212412	0.014310285	0.005201534	0.00809126	0.014113916	0.013909871	-0.009341602	0.010408029	0.010479515
07/05/2013	1046.6733	27987.59636	46.01031402	110.3241406	380.2200007	12409.50816	5139.674255	10723.85905	1096.4613	1268.7108	1010.157473	1625.96	0.012084108	0.016765421	0.01047394	0.013181419	0.00406142	0.003204518	0.003648303	0.008555422	0.016351684	0.031745352	-0.000761911	0.005216663
08/05/2013	1052.7673	27864.78254	46.10652243	110.6099915	382.8334932	12543.65594	5196.57378	10835.99408	1111.3444	1278.7415	1021.939072	1632.69	0.005805372	-0.004397808	0.002088835	0.002587659	0.006850117	0.010752068	0.011009817	0.010402302	0.013482459	0.007875124	0.011595641	0.004130551
10/05/2013	1045.3577	27243.32608	45.88535819	109.5049168	382.8269082	12449.65388	5135.234534	10752.23269	1097.2845	1256.556	1013.49725	1633.7	-0.007063098	-0.02255504	-0.004808352	-0.010040974	-1.72E-05	-6.97E-05	-0.005380662	-0.009847947	0.000929088	-0.001284831	-0.004677416	0.004312401
13/05/2013	1033.3762	27025.24942	45.57168089	107.8990001	381.7441175	12393.22453	5118.10796	10740.72292	1091.9849	1278.0027	1013.340674	1633.77	-0.011527818	-0.008036984	-0.006859582	-0.014773845	-0.002832416	-0.004542907	-0.003340684	-0.001071028	-0.004841442	0.016923823	-0.000154502	4.28E-05
14/05/2013	1032.0211	27251.65503	44.8012442	108.1267564	377.7364337	12366.81416	5146.756192	10821.66305	1100.5935	1272.2209	1015.445241	1650.34	-0.001312193	0.008342662	-0.017050579	0.002108604	-0.010553848	-0.002133307	0.005581819	0.007507565	0.00785253	-0.004534355	0.002074706	0.0100911
15/05/2013	1034.2881	27155.91201	44.50376945	110.7421016	378.9234974	12262.73103	5122.740672	10757.41709	1101.1802	1290.5238	1015.774537	1658.78	0.002194251	-0.003519478	-0.006662019	0.02389988	0.003137644	-0.008451943	-0.004677067	-0.005954484	0.000532934	0.014284069	0.000324235	0.005101065
16/05/2013	1033.7983	27046.20398	43.70770107	111.1975891	383.2713995	12271.97802	5129.021359	10788.76243	1108.8008	1289.0591	1019.136418	1650.47	-0.000473675	-0.004048114	-0.01804958	0.004104612	0.011409022	0.000753789	0.001225289	0.002909598	0.006896557	-0.00113561	0.003304208	-0.005022297
17/05/2013	1037.2885	27106.41738	44.61940503	111.4067267	389.0343963	12256.38908	5149.234363	10807.3862	1104.8871	1285.5094	1017.265421	1667.47	0.003370408	0.002223842	0.020644542	0.001879008	0.014924409	-0.001271095	0.003933164	0.001724731	-0.003535913	-0.002757512	-0.001837552	0.010247412
21/05/2013	1043.5629	27582.39129	45.40404459	108.89371	393.1628309	12409.84612	5192.949059	10900.33252	1097.2106	1308.8397	1024.340882	1669.16	-0.003260319	0.00672073	0.013073763	-0.012963858	0.002578994	0.012442841	0.00431897	0.002944997	-0.003665858	-0.000471681	0.000173293	0.001720908
22/05/2013	1041.5905	27683.11911	46.45796581	108.2177729	393.0611708	12295.12148	5235.249582	11024.46915	1104.65	1301.9261	1024.757752	1655.35	-0.001891852	0.003645237	0.022946754	-0.006226656	-0.000258603	-0.009287644	0.008112764	0.011323975	0.006757402	-0.005296236	0.000406882	-0.008308039
23/05/2013	1018.6679	27442.247	44.73261176	105.7325758	388.3134592	12296.57082	5112.862791	10764.03182	1074.5789	1237.1033	1006.994297	1650.51	-0.022253078	-0.008739122	-0.037845138	-0.023232576	-0.012152353	0.000117872	-0.023655038	-0.023907081	-0.027599679	-0.051072185	-0.017486295	-0.002928136
24/05/2013	1019.8295	27525.96623	43.87771638	106.0458035	390.6375931	12273.24872	5119.690581	10746.25355	1069.2712	1245.0222	1004.090647	1649.6	0.001139663	0.003046098	-0.019296214	0.002958073	0.00596736	-0.001898435	0.001334523	-0.001653003	-0.004951569	0.006380763	-0.002887648	-0.000551497
28/05/2013	1027.9008	27184.91243	44.6520246	107.7568064	396.9226313	12266.01251	5240.614657	10972.54961	1100.0469	1205.6541	1015.164594	1660.06	0.007883208	-0.012467656	0.017493058	0.016005786	0.01596112	-0.0013393	0.013694276	0.011494118	0.013175035	-0.000230305	0.010968458	0.006320912
29/05/2013	1010.2426	26152.26174	43.38748948	107.1622344	396.893355	12299.6619	5147.280354	10797.53842	1092.6096	1233.0217	999.5950464	1648.36	-0.017328164	-0.038726452	-0.028728511	-0.005533	-7.38E-05	0.002739548	-0.017970304	-0.01607848	-0.006783852	0.022445582	-0.015455796	-0.007072892
31/05/2013	991.81488	25100.78109	42.74137129	104.6277135	392.5559761	12201.40818	5135.536284	10858.5013	1087.4064	1186.6958	996.5070403	1630.74	-0.018409302	-0.041036713	-0.015003805	-0.023935432	-0.010988476	-0.014150475	-0.007234453	-0.001354479	-0.015842843	0.000302819	-0.012540871	-0.01441055
03/06/2013	986.62848	25264.31248	42.05938128	103.5834315	392.5006988	12268.72932	5100.007406	10778.16864	1084.0547	1163.1338	994.9823902	1640.42	-0.005242922	0.006493861	-0.016084874	-0.010031075	-0.000140824	0.005502324	-0.006942283	-0.007425637	-0.003087048	-0.020054892	-0.001531166	0.005918407
04/06/2013	986.61377	25385.54443	41.8619164	103.8502549	388.1154622	12175.14501	5139.696767	10861.07083	1092.309	1186.37	999.7741033	1631.38	-1.49E-05	0.004787069	-0.004705963	0.002572615	-0.011235439	-0.007657114	0.007752091	0.007662247	0.007585441	0.019780311	0.004804318	-0.005526024
05/06/2013	974.6413	24867.47833	41.67755635	103.4084106	387.9215178	12027.49855	5033.983217	10709.94841	1083.1802	1183.6979	986.5424097	1608.9	-0.01220914	-0.020619036	-0.00441373	-0.004263706	-0.000499833	-0.012201005	-0.02078252	-0.014011846	-0.00839246	-0.002254873	-0.013323042	-0.013875567
06/06/2013	969.99573	24890.49278	41.17742702	103.2107453	382.4620508	12094.86355	5003.572504	10624.01896	1065.6884	1148.265	981.6517316	1622.56	-0.004777836	0.000925056	-0.012072549	-0.00191333	-0.014173611	0.005585288	-0.006059405	-0.00805569	-0.016280369	-0.030391244	-0.004969721	0.008454433
07/06/2013	961.27032	24155.28206	41.8158906	102.0075508	377.2899293	12133.06531	5135.054473	10945.70568	1078.652	1146.0479	993.2714095	1643.38	-0.00903601	-0.029982839	0.015386207	-0.011726131	-0.0136155	0.003153533	0.025938293	0.029829827	0.012091138	-0.001932693	0.011767356	0.012749948
13/06/2013	921.29529	23510.02145	39.5704906	96.67922851	366.5475395	12076.65749	5057.01037	10779.01178	1048.6188	1168.3882	986.6512862	1636.36	-0.042475056	-0.0270763	-0.055192772	-0.053648262	-0.02888571	0.018230388	0.003985555	-0.003039051	0.001511318	-0.03356522	-0.000498408	0.01467609
14/06/2013	925.79718	23091.34057	40.17751424	99.4114146	369.093234	11984.8166	5062.004215	10812.62519	1055.2472	1178.7357	986.4679964	1626.73	0.004874579	-0.017969095	0.015223838	0.027868366	0.006921054	-0.007633891	0.000987022	0.00311356	0.006301183	0.008817231	-0.000185787	-0.005902398
17/06/2013	931.9325	22794.82238	41.67135701	99.55431523	368.4581192	12075.1695	5152.963209	10957.3191	1057.8481	1207.2723	991.3754129	1639.04	0.006605205	-0.012924259	0.036506519	0.001436435	-0.001722226	0.007510671	0.017809435	0.013293194	0.002461698	0.023921094	0.004962402	0.00753884
18/06/2013	925.37091	22791.75229	42.14590107	97.63445041	368.776526	12113.08521	5163.09957	11006.14667	1060.3297	1198.9078	991.4240396	1651.81	-0.007065746	-0.000134693	0.011323423	-0.01947297	0.000863787	0.003135054	0.001965161	0.004446261	0.002343147	-0.006952542	4.90E-05	0.007760952
19/06/2013	913.2619	22028.91311	41.51412692	97.81986963	366.1563468	11942.26613	5147.019338	10989.00545	1051.9056	1228.074	991.8218045	1628.93	-0.013171945	-0.034042906	-0.015103656	0.001897316	-0.007130421	-0.014202407	-0.003119313	-0.001558637	-0.007976521	0.024036113	0.000401125	-0.013948299
20/06/2013	878.26727	21409.6048	40.38001127	93.64436774	355.915517	11538.19531	4882.587468	10465.5936	1003.1439	1172.9246	952.7902265	1588.19	-0.039071741	-0.028516179	-0.027698885	-0.043623437	-0.028367028	-0.03442102	-0.05274248	-0.048802192	-0.047464408	-0.045946801	-0.040148698	-0.025328355
21/06/2013	875.25482	20779.88077	39.71642699	94.28879376	353.7761832	11472.51339	4821.29672	10266.21832	982.6593	1189.0093	940.6249004	1592.43	-0.003435888	-0.029854396	-0.016570012	0.006858061	-0.006028929	-0.005708829	-0.012632377	-0.019234346	-0.020631779	0.013620151	-0.012850318	0.002666148
24/06/2013	853.6593	20418.0215	39.40531345	92.19563468	334.3502047	11288.251	4705.241287	10066.34007	970.80157	1177.0321	925.4542682	1573.09	-0.024982899	-0.01756733	-0.007864214	-0.022449563	-0.056475502	-0.016191584	-0.024365866	-0.019661538	-0.012140377	-0.010124339	-0.016259724	-0.012219314
25/06/2013	859.0047	21139.65513	39.42880063	92.47691679	333.7381996	11423.94138	4793.673719	10259.36142	966.54431	1163.4854	935.9474033	1588.03	0.006242225	0.034732749	0.000595863	0.003046282	-0.001832109	0.011948824	0.018620019	0.018993406	-0.004394948	-0.011575945	0.011274564	0.009452416
26/06/2013	873.85162	21469.13344	40.36161888	90.54980697	332.1882099	11405.57305	4852.794496	10342.34538	980.39001	1157.3141	942.8409481	1603.26	0.017136197	0.015465583	0.023382776	-0.021059013	-0.004655147	-0.001609175	0.01225765	0.008056071	0.014223318	-0.005318266	0.007338321	0.009544802
27/06/2013	883.03528	21796.20931	39.9308554	92.7562222	331.8781956	11461.36516	4902.885878	10413.5454	985.53992	1176.6614	947.0696137	1613.2	0.010454564	0.01511982	-0.010729962	0.024074732	-0.000933685	0.004879728	0.010269263	0.006860732	0.005239171	0.016579217	0.004474998	0.006180728
28/06/2013	896.96503	21422.4394	40.4682966	96.53864642	337.4697025	11531.76459	4890.494149	10410.65976	974.31677	1204.901	938.7335312	1606.28	0.015651721	-0.017297127	0.013369524	0.039968624	0.016707715	0.006123539	-0.002530635	-0.000277143	-0.011453156	0.0237163	-0.008840941	-0.004298837
02/07/2013	882.01788	20182.93581	40.72605071	96.72660092	342.4064512	11544.58242	4871.703499	10297.44931	984.06262	1231.4813	952.5311877	1614.08	-0.018919772	-0.048428199	-0.003044368	-0.008553455	0.005634693	0.001110907	-0.008169048	-0.01073967	-0.006387967	0.011641365	-0.00363838	-0.000545054
03/07/2013	863.23328	19903.68521	40.46892784	94.27578332	340.4363178	11556.30828	4797.434759	10146.01579	973.2832	1242.6396	947.7649243	1615.41	-0.02152736	-0.013932584	-0.006333488	-0.0256641	-0.005770403	0.001015186	-0.015362321	-0.014815129	-0.011014435	0.009020073	-0.005016348	0.00082366
05/07/2013	874.70752	19967.53379	40.49154868	95.54902379	342.5507288	11483.77969	4836.085084	10056.4698	978.3855	1242.252	948.2768457	1631.89	0.0132046	0.003202743	0.000558812	0.013415102	0.006191677	-0.006975679	-0.022475307	-0.031646587	-0.022142273	0.006100509	-0.016865872	0.010150058
08/07/2013	867.76849	19962.5775	40.5987112	94.16118547	334.1446713	11561.42992	4913.621678	10239.5739	995.64471	1223.7347	960.3889242	1640.46	-0.007964605	-0.000248248	0.002643044	-0.014631401	-0.024845713	0.006738973	0.015905756	0.018043819	0.017486713	-0.015018449	0.012691841	0.005237838
10/07/2013	873.65839	20042.05076	40.31259635	96.09247109	342.6159294	11700.82715	4920.871089	10335.58082	989.17749	1258.9645	967.2189701	1652.62	0.006764479	0.003973209	-0.007072338	0.020302916	0.025036034	0.001560181	-0.004216798	-0.002345287	-0.000536181	0.007907656	0.003311319	0.000181546
11/07/2013	898.935	20568.2915	41.56973918	97.57928242	353.8513049	12030.10111	5046.697512	10642.33872	1003.8483	1276.3231	987.0992905	1675.02	0.028521288	0.025918038	0.030708494	0.015354232	0.032266702	0.027752398	0.025248506	0.029247873	0.014722414	0.013693808	0.02034572	0.013463198
12/07/2013	899.18127	20087.89871	42.90768933	99.02700651	347.7387299	11987.47595	5024.724436	10704.52442	990.89362	1275.5332	986.7007201	1680.19	0.00027392	-0.023633063	0.031678569	0.014727405	-0.017425361	-0.0035495	-0.004363457	0.005826231	-0.012989011	-0.000619079	-0.000403861	0.003081777
15/07/2013	907.8161	20730.92191	42.99740526	99.02042343	351.1601138	12029.14066	5046.808426	10715.13477	1001.4383	1269.787	990.9728426	1682.5	0.009557176	0.031508818	0.002088723	-6.65E-05	0.009790862	0.00346966	0.004385435	0.000990712	0.010585363	-0.004515117	0.004320358	0.0013739
16/07/2013	911.62158	20970.59955	43.22543069	99.01481482	352.4218777	12074.94694	5051.781154	10758.13739	1003.3412	1286.6158	990.064441	1676.26	0.004183145	0.011495038	0.005289224	-5.66E-05	0.00358669	0.003800711	0.000984836	0.004005228	0.001898364	0.01316619	-0.000917097	-0.003715661
17/07/2013	915.5849	21193.3077	43.9989306	98.63224954	348.8556018	12069.10889	5086.285472	10843.40019	1009.5642	1283.1937	994.3214407	1680.91	0.004338126	0.010564022	0.017736334	-0.003871201	-0.010170886	-0.000483601	0.00680691	0.007894183	0.006183122	-0.002663312	0.004290502	0.002770192
18/07/2013	917.73828	21376.56769	43.65228056	99.46237768	344.8297555	12171.21241	5142.655447	10915.75194	1030.4427	1281.4308	1005.441402	1689.37	0.002349156	0.008609897	-0.007909802	0.008381176	-0.011607255	0.008424321	0.011021776	0.00665026	0.020469763	-0.001374782	0.011121395	0.005020365
19/07/2013	912.62219	21197.72372	43.87897456	99.47787906	339.7703353	12236.06636	5151.197567	10933.51931	1038.7889	1273.6849	1009.311926	1692.09	-0.005590269	-0.00840155	0.005179739	0.00015584	-0.014780928	0.005314325	0.001659655	0.001626359	0.008067	-0.006063071	0.003842186	0.001608773
22/07/2013	916.31372	21701.33137	43.65008881	99.11587225	341.6754162	12334.08739	5187.29854	10968.6736	1049.9225	1290.6791	1015.196166	1695.53	0.004036812	0.023479808	-0.005229949	-0.003645706	0.005591306	0.007978912	0.006983824	0.003210118	0.010660837	0.013254319	0.005813024	0.002030925
23/07/2013	931.89972	21927.56019	43.84845747	99.83785706	348.5751461	12392.20224	5170.632752	10958.15514	1052.6571	1293.0461	1013.623698	1692.39	0.016866417	0.01037069	0.004534224	0.007257848	0.019992623	0.004700661	-0.003217979	-0.000959414	0.002601187	0.001832239	-0.001550132	-0.001853645
24/07/2013	927.43701	21648.79391	43.55877019	99.4080504	346.9039119	12284.12175	5249.05865	11098.96911	1066.8392	1284.5945	1013.693907	1685.94	-0.004800334	-0.012794557	-0.006628476	-0.00431434	-0.004806004	-0.008759909	0.015053686	0.01276829	0.013382719	-0.006557648	6.93E-05	-0.003818459
25/07/2013	925.72418	21813.26131	43.33986682	98.07646951	344.8266	12343.27747	5222.737604	10956.3134	1066.3538	1273.5217	1005.929228	1690.25	-0.00184855	0.007568357	-0.005038142	-0.013485625	-0.006006149	0.004804067	-0.005027046	-0.012936375	-0.000455092	-0.008657049	-0.007689274	0.002553175
26/07/2013	924.80957	21979.52014	43.12364772	97.75206284	343.2421251	12311.78818	5262.681973	10932.75066	1067.6862	1255.42	1004.724569	1691.65	-0.000988482	0.007593015	-0.005001406	-0.003313174	-0.00460558	-0.002554389	0.007619068	-0.002152924	0.001248712	-0.014315877	-0.001198276	0.000827937
29/07/2013	915.6228	21769.58772	42.84388012	96.18688396	337.2877957	12347.9922	5266.743437	10959.73281	1057.3489	1215.4279	1003.045973	1685.33	-0.009983357	-0.00959718	-0.006508704	-0.016141295	-0.017499543	0.002936283	0.00077145	0.002464971	-0.00972914	-0.032373982	-0.0016721	-0.003742994
30/07/2013	908.05652	21363.20964	42.22446097	93.14324563	339.6932336	12212.91982	5295.812857	10987.22297	1073.1833	1235.74	999.7866613	1685.96	-0.008297866	-0.01884367	-0.014563117	-0.032154423	0.007106397	-0.010999082	0.005504253	0.002505147	0.014864541	0.016573785	-0.003254705	0.000373744
31/07/2013	902.84833	21063.09607	41.82991234	93.10114025	340.4698532	12155.99688	5300.295842	10986.35017	1071.2913	1214.033	999.0612691	1685.73	-0.005752046	-0.014147759	-0.009388007	-0.000452152	0.002283629	-0.004671774	0.000846157	-7.94E-05	-0.001764535	-0.017722106	-0.00072581	-0.00013643
01/08/2013	911.9408	21448.5531	42.33524052	92.6228852	346.4196839	12170.42907	5350.957428	11132.44223	1089.7325	1237.3199	1008.880075	1706.87	0.010020499	0.018134681	0.012008159	-0.00515018	0.017324414	0.001186544	0.009512865	0.01320996	0.01706751	0.018999794	0.009780051	0.01246258
02/08/2013	909.40259	21140.00872	42.21949955	90.75927324	346.5313715	12130.17324	5341.471563	11099.68288	1092.4547	1278.0634	1012.909343	1709.67	-0.002787186	-0.014489796	-0.002737659	-0.020325599	0.000322354	-0.003313158	-0.001774315	-0.00294703	0.002494929	0.032398294	0.003985849	0.001639086
06/08/2013	894.55029	20661.31492	41.5025653	89.1163055	352.3005371	12017.46338	5355.253093	11022.04144	1088.7924	1290.1794	1012.08729	1697.37	-0.014808304	-0.018775891	-0.013095172	-0.024264573	0.005376108	-0.009335132	-0.00257213	-0.010082417	0.000645786	0.017266608	0.00021112	-0.005739461
07/08/2013	888.05438	20606.60586	41.37678739	88.33729334	350.0843153	11908.98014	5373.210945	10990.56864	1098.7263	1262.0591	1008.513696	1690.91	-0.007288143	-0.00265141	-0.003035207	-0.008779953	-0.006310584	-0.009068124	0.003347705	-0.002859527	0.009082408	-0.022036685	-0.003537164	-0.003813149
08/08/2013	898.99152	21385.90848	41.30326696	89.63872702	349.6793702	12158.96939	5429.931654	11113.27552	1122.5886	1253.9775	1011.009602	1697.48	0.012240622	0.037120526	-0.001778433	0.014625081	-0.001157377	0.02077437	0.010500876	0.011102878	0.021485669	-0.006424094	0.002471779	0.003877953
12/08/2013	920.65851	22139.8345	42.24998935	89.83131014	359.2329921	12223.88625	5407.190907	11101.084	1122.0543	1240.1671	1015.493185	1689.47	0.023815584	0.034646229	0.022662502	0.002146132	0.026954532	0.003274658	-0.008173981	-0.004470453	0.000130394	-0.008647861	-0.00371443	-0.001153543
13/08/2013	928.7002	21969.67263	42.80380651	91.26982642	360.125525	12222.94305	5438.9325	11184.54504	1124.0017	1243.6949	1019.499794	1694.16	0.008696788	-0.007715467	0.013022934	0.015886665	0.00248147	-7.72E-05	0.005853093	0.007490157	0.001734062	0.002840578	0.003937718	0.002772172
14/08/2013	931.55	22018.56803	43.09194797	91.71717709	359.1758286	12237.89698	5448.435325	11174.60232	1132.0955	1260.7876	1022.986734	1685.39	0.003063891	0.002223113	0.006709122	0.004889435	-0.002640609	0.001222683	0.001745661	-0.000889365	0.007175076	0.013649898	0.00341441	-0.005190052
16/08/2013	918.36682	21873.68644	41.82706876	87.60623618	354.0229851	12319.29587	5501.269393	11194.84796	1149.7357	1236.377	1011.052559	1655.83	-0.014252969	-0.006601717	-0.02979245	-0.045857495	-0.014450201	-0.000843956	0.010698451	0.00509522	0.01546175	-0.005291155	0.004503904	-0.003310073
19/08/2013	907.30151	21509.81774	41.96210928	83.7822935	356.4924303	12171.74628	5449.662912	11163.97738	1125.4232	1238.4399	1010.45698	1646.06	-0.012122076	-0.016774912	0.003223343	-0.044630494	0.006951166	-0.012049416	-0.009425109	-0.00276138	-0.021372947	0.001667114	-0.000589242	-0.00591784
20/08/2013	891.3017	21097.335	41.83387703	83.21765644	354.1551553	12195.69737	5395.542922	11115.40018	1115.0782	1222.7013	1008.265211	1652.35	-0.017791842	-0.019362741	-0.003060585	-0.006762148	-0.006577897	0.001965828	-0.009980528	-0.004360739	-0.009234606	-0.012789851	-0.002171443	0.003813963
21/08/2013	886.16217	20857.89953	41.71439307	80.62204182	354.2904155	12005.2325	5373.79659	11089.19274	1103.3041	1211.5327	999.7464849	1642.8	-0.005783008	-0.011413978	-0.00286024	-0.031687458	0.000381851	-0.015740618	-0.004038569	-0.002360543	-0.010615132	-0.009176339	-0.008484788	-0.005796414
22/08/2013	888.84222	21018.09929	42.35648411	81.58796508	353.4315148	12052.4439	5407.965709	11188.50885	1126.7515	1197.3633	999.8366616	1656.96	0.003019769	0.007651187	0.01527529	0.01190968	-0.002427228	0.003924856	0.006338339	0.008916248	0.021029309	-0.011764363	9.02E-05	0.008582495
23/08/2013	900.21301	21871.8039	41.97578847	83.67628862	351.7110689	12153.41396	5434.777185	11240.89014	1134.9603	1222.8074	1009.702379	1663.5	0.012711674	0.039814377	-0.00902853	0.025273883	-0.00487972	0.008342662	0.004945525	0.00467078	0.007258958	0.021027473	0.009818965	0.003939218
27/08/2013	881.97913	20875.8283	41.69781894	76.98856713	359.6491703	12021.39584	5293.492074	10993.92653	1087.6451	1229.9702	999.2199072	1630.48	-0.019619975	-0.03864526	-0.006313963	-0.077952553	0.003581228	-0.010574902	-0.026214334	-0.024819435	-0.020488168	0.008105805	-0.01043601	-0.01600151
28/08/2013	873.0683	21209.13576	41.35086829	74.96442981	359.3909073	12024.05341	5286.025962	10888.34913	1093.9854	1202.0035	997.2649133	1634.96	-0.010154605	0.015840072	-0.008355404	-0.0266432	-0.000718355	0.000221046	-0.001411428	-0.009649656	0.005812458	-0.023000194	-0.001958437	0.002743889
29/08/2013	881.92249	21175.77094	41.34714495	78.98245403	358.6021428	12065.27066	5288.292043	10870.89003	1094.6057	1195.8973	1003.327538	1638.17	0.010090384	-0.001574373	-9.00E-05	0.052211995	-0.002197138	0.003422038	0.000428601	-0.001604753	0.000566849	-0.005092966	0.006060848	0.001961426
30/08/2013	885.50018	21082.43403	41.13079935	80.57881772	358.9712188	12016.99905	5206.35783	10724.51902	1078.5583	1189.1003	990.205252	1632.97	0.004048488	-0.004417465	-0.005246156	0.020010081	0.001028678	-0.004008897	-0.01561479	-0.01355596	-0.014768965	-0.005699812	-0.013165047	-0.003179322
03/09/2013	891.15271	21606.05173	41.3151611	76.60221937	363.1058079	12099.24027	5234.645136	10775.63121	1092.3894	1214.8584	1001.538417	1639.77	0.006363144	0.024533265	0.004472313	-0.050609758	0.011452059	0.006820428	-0.010658577	-0.010344577	-0.005356151	0.023410902	-0.008255919	0.004155545
04/09/2013	899.7168	21974.14914	41.22531788	79.49313417	363.9183018	12159.55966	5242.61105	10794.84623	1082.6478	1225.5842	1009.990977	1653.08	0.009564243	0.016893275	-0.00217695	0.037044605	0.002235123	0.004973001	0.001520611	0.001781604	-0.0089577	0.008790101	0.008404163	0.008084226
05/09/2013	917.76422	22458.00695	42.50334672	82.66583438	363.1252773	12226.40396	5289.77736	10871.8206	1084.7162	1221.3344	1014.414611	1655.08	0.01986047	0.021780484	0.03053024	0.039135734	-0.002181506	0.005482208	0.008956492	0.007105356	0.001908679	-0.003473597	0.004370311	0.001209132
06/09/2013	926.76819	23393.72389	42.62940213	84.96193506	366.0825947	12317.14862	5311.322392	10855.19634	1099.2242	1223.9396	1020.389601	1655.17	0.009762953	0.040820569	0.002961387	0.027396944	0.008111085	0.007394616	0.004064684	-0.001530285	0.013286272	0.002130805	0.005872808	5.44E-05
10/09/2013	962.27368	23699.96048	43.61892073	89.92995073	382.8196597	12393.19675	5450.431492	11183.21896	1125.2471	1249.7566	1034.496481	1683.99	0.037595431	0.013005604	0.022946812	0.056827709	0.044705039	6.40E-05	0.022191294	0.023838835	0.00603892	0.006004356	0.009807135	0.007318923
11/09/2013	959.47449	23348.35251	43.98427102	91.04913245	383.4129399	12433.75667	5465.235015	11272.13456	1142.0995	1254.8672	1037.292084	1689.13	-0.002913173	-0.014946955	0.008341075	0.012368236	0.001548565	0.003267412	0.002712346	0.007919365	0.014865579	0.004080938	0.002698736	0.003047626
12/09/2013	957.0191	23415.22007	43.99582561	89.9193999	385.9439995	12301.25908	5457.711137	11288.526	1141.0425	1260.2721	1040.24495	1683.42	-0.002562379	0.002859816	0.000262664	-0.012485565	0.006579699	-0.010713464	-0.001377628	0.001453099	-0.000925917	0.0042979	0.002842662	-0.003386165
13/09/2013	956.59351	23614.04179	44.09560158	89.78568358	382.6022807	12296.70436	5470.22775	11313.27389	1138.6906	1258.2726	1042.170505	1687.99	-0.000444803	0.008455285	0.002265283	-0.001488175	-0.008696262	-0.000370333	0.002290756	0.002189905	-0.002063312	-0.001587822	0.001849349	0.002711034
16/09/2013	968.49512	23766.50623	44.91304374	90.68185125	381.7042151	12413.4431	5546.120521	11504.3841	1157.5223	1265.2134	1052.984582	1697.6	0.012364897	0.006435762	0.018368219	0.009931704	-0.002350015	0.009448718	0.013778426	0.016751472	0.016402767	0.005500976	0.010323028	0.005677017
17/09/2013	969.45111	23998.96082	45.61777849	90.01650181	373.7535107	12466.3526	5536.742889	11482.08642	1158.6606	1254.6233	1044.101108	1704.76	0.000986601	0.009733242	0.015569261	-0.007364234	-0.021049485	0.004253217	-0.001692276	-0.001940071	0.00098291	-0.008405435	-0.008472259	0.004208849
18/09/2013	972.31921	24772.25829	45.32123488	90.6277331	374.8301749	12650.55762	5568.31808	11530.86731	1161.7416	1272.4626	1044.103319	1725.52	0.002954111	0.031713879	-0.006521836	0.006767264	0.002876539	0.014668072	0.005686646	0.004239435	0.002655576	0.01411871	2.12E-06	0.012104116
23/09/2013	985.06268	24786.02783	46.24959821	91.85820019	379.9693186	12456.1789	5635.645799	11664.54973	1180.585	1302.989	1048.32689	1701.84	0.013021118	0.000555691	0.020277093	0.013485815	0.013617452	0.001727995	-0.007984968	-0.005116259	-0.004877947	0.009379307	-0.004605783	-0.004730719
24/09/2013	979.70428	24709.93735	45.90073518	91.4289787	377.2623025	12472.22869	5652.745218	11673.81558	1189.7205	1298.7391	1048.445109	1697.42	-0.005454503	-0.003074616	-0.007571643	-0.004683604	-0.007149801	0.001287671	0.003029561	0.000794044	0.007708327	-0.003266985	0.000112762	-0.002600567
25/09/2013	977.93701	24418.84254	46.50356574	91.92526417	375.9936938	12447.11529	5665.400775	11702.06675	1191.2244	1295.2832	1051.195073	1692.77	-0.00180551	-0.011850415	0.013047858	0.005413419	-0.003368337	-0.002015576	0.002236331	0.002417123	0.00126328	-0.002664512	0.002619464	-0.002743211
26/09/2013	975.07147	24137.40688	46.50610785	92.68481056	368.7028294	12451.87627	5651.653598	11695.66859	1176.1721	1302.019	1047.78383	1698.67	-0.00293449	-0.01159228	5.47E-05	0.008228702	-0.019581392	0.000382424	-0.002429463	-0.000546904	-0.012716503	0.005186778	-0.003250387	0.003479352
27/09/2013	970.81201	23811.99929	45.74837755	91.43551233	369.5384936	12466.34961	5667.630549	11725.08609	1167.9069	1308.4178	1047.346764	1691.75	-0.004377926	-0.013573164	-0.016427328	-0.013570663	0.002263933	0.001161667	0.002822963	0.002512089	-0.00705201	0.004902484	-0.000417221	-0.004082096
30/09/2013	959.79309	23473.19819	45.22539736	89.48232273	371.9639116	12411.13268	5595.715585	11606.7372	1155.2228	1285.167	1043.464364	1681.55	-0.011415115	-0.014330358	-0.01149751	-0.021592846	0.006541925	-0.004439116	-0.012769907	-0.010144934	-0.010919947	-0.01792995	-0.003713778	-0.006047509
08/10/2013	984.94623	23764.33925	46.60871827	94.04713032	375.7555198	12241.90779	5611.680056	11615.47626	1215.1719	1252.6176	1025.085655	1655.45	0.025869321	0.012326838	0.030128793	0.049754949	0.010141881	-0.012841508	-0.00742915	-0.003868038	-0.000754752	0.003254806	-0.006908113	-0.012408723
09/10/2013	985.47699	23830.08027	46.47319991	95.17713791	378.3043098	12247.76794	5577.707805	11510.30654	1219.3857	1268.146	1006.793911	1656.4	0.000538727	0.002762553	-0.002911811	0.011943722	0.006760206	0.000478581	-0.006072246	-0.009095515	0.003461659	0.01232055	-0.018005239	0.000573697
10/10/2013	992.33289	24258.08578	46.86776734	96.51657442	374.9045562	12403.24163	5707.946317	11753.58396	1238.5197	1268.4039	1023.379358	1692.56	0.006932848	0.017801336	0.008454375	0.013974984	-0.009027447	0.012614149	0.02308139	0.020915358	0.015569669	0.000203347	0.016339311	0.021595603
11/10/2013	1000.469	24360.4455	46.7613826	97.72363164	381.1701963	12451.33282	5724.824868	11836.10438	1245.7817	1285.9805	1032.224491	1703.2	0.008165543	0.004210735	-0.002272471	0.01242866	0.016574508	0.003869811	0.002952664	0.006996341	0.005846328	0.013762124	0.008605925	0.006266659
15/10/2013	1005.2373	25203.13546	47.469651	96.67137941	383.1147526	12458.05395	5742.647786	11879.83089	1250.1746	1282.4711	1042.545984	1698.06	0.002735531	0.014796956	0.01247262	-0.007698285	-0.001215855	0.000539647	0.002549955	0.003951879	-0.000245695	-0.004667403	0.002719372	-0.007088816
17/10/2013	1005.4957	25619.27527	46.88477528	96.64216769	375.7019822	12665.26766	5792.196305	12038.92708	1278.7054	1302.7885	1059.049716	1733.15	0.000257021	0.016376599	-0.012397579	-0.000302221	-0.019538331	0.010065364	0.006458324	0.00356701	0.010138059	0.018990917	0.014992586	0.006721323
18/10/2013	1013.7137	25622.75482	47.79530946	98.73992779	376.6120514	12760.91898	5865.003178	12131.00284	1287.2386	1302.014	1069.477706	1744.5	0.008139864	0.000135808	0.019234504	0.021474237	0.002419388	0.007523879	0.012491477	0.007619071	0.006651144	-0.000594671	0.009798392	0.00652742
21/10/2013	1017.8643	25800.5199	48.15706839	98.70159912	382.8034683	12801.21347	5845.266427	12118.82957	1285.306	1304.3351	1072.644781	1744.66	0.00408609	0.006913826	0.007540421	-0.000388253	0.016306104	0.003152673	-0.003370848	-0.001003988	-0.001502482	0.001781113	0.002956953	9.17E-05
22/10/2013	1017.6931	25950.44354	47.92155806	98.68757001	379.7497426	12875.94518	5873.571255	12234.7568	1301.2112	1306.024	1083.074483	1754.67	-0.000168209	0.005794059	-0.00490246	-0.000142147	-0.008009256	0.005820887	0.004830664	0.009520413	0.012298701	0.001293998	0.009676384	0.005721111
23/10/2013	1001.5022	25403.82157	47.1983366	98.24884648	375.4711881	12753.58243	5859.259907	12266.59147	1272.9698	1297.8585	1075.119721	1746.38	-0.016037326	-0.021289083	-0.015206817	-0.004455491	-0.011330725	-0.009548649	-0.00243954	0.002598607	-0.021942927	-0.006271809	-0.007371717	-0.004735731
24/10/2013	995.10577	24944.15909	47.32932638	98.36670527	372.3017921	12781.53477	5902.589907	12397.75972	1290.141	1304.2697	1082.984298	1752.07	-0.006407319	-0.018259928	0.002771461	0.001198876	-0.008476944	0.002189326	0.007367922	0.010636362	0.013398919	0.004927669	0.007288445	0.003252872
25/10/2013	991.66479	24790.18082	47.51719738	97.82762499	366.970319	12816.27929	5885.961625	12379.654	1271.8444	1277.8948	1084.040295	1759.77	-0.003463896	-0.00619205	0.003961584	-0.005495384	-0.014423824	0.002714649	-0.002821092	-0.00146147	-0.014283384	-0.020429231	0.000974606	0.004385173
28/10/2013	997.5423	25213.28114	47.71557099	97.0638655	366.9912608	12802.14457	5860.419086	12376.17116	1268.6415	1294.5698	1083.319169	1762.11	0.005909417	0.016923245	0.004166085	-0.007837832	5.71E-05	-0.001103481	-0.004349013	-0.000281375	-0.002521487	0.012964403	-0.000665442	0.001328836
29/10/2013	1002.0382	25016.65061	47.66046668	99.02216561	365.8671099	12837.25883	5890.074037	12421.54467	1293.1093	1284.2137	1086.357106	1771.95	0.004496851	-0.007829257	-0.001155517	0.019974551	-0.003067855	0.002739088	0.00504745	0.003659495	0.019102985	-0.008031815	0.002800362	0.00556868
30/10/2013	1011.939	24753.40187	47.45730877	99.90468527	371.0602855	12834.15681	5879.038167	12393.62638	1289.3074	1295.9283	1087.041883	1763.31	0.009832167	-0.010578699	-0.004271719	0.008872864	0.014094364	-0.000241671	-0.001875396	-0.002250099	-0.002944453	0.009080648	0.000630143	-0.00488791
31/10/2013	1008.8286	24636.15311	47.10382923	100.3004214	367.9291803	12814.09801	5865.480085	12323.17027	1284.2925	1285.4502	1079.118003	1756.54	-0.003078437	-0.004747926	-0.007476246	0.003953312	-0.008474069	-0.001564145	-0.002308837	-0.005701087	-0.003897192	-0.008118265	-0.007316094	-0.00384676
01/11/2013	1002.6551	24043.28511	47.23654593	100.11078	368.8513842	12791.27266	5770.94296	12165.07442	1266.8409	1265.2653	1069.345899	1761.64	-0.006138274	-0.024359251	0.002813573	-0.001892524	0.002503335	-0.001782857	-0.016248843	-0.012912159	-0.013681662	-0.015827184	-0.009096891	0.002899228
05/11/2013	994.8764	23668.59391	46.79622632	99.27054885	370.3152544	12776.54427	5739.456726	12156.89303	1261.5598	1270.2795	1079.52685	1762.97	-0.007788352	-0.015706734	-0.009365306	-0.008428433	0.003960872	-0.003837395	-0.00914234	-0.004005313	-0.012518186	-0.002534102	0.002030549	-0.002809484
06/11/2013	990.84601	23432.79782	46.36501612	97.70330379	367.6254173	12843.54963	5794.643551	12220.54398	1277.4634	1273.7207	1082.588427	1770.49	-0.004059375	-0.010012361	-0.009257354	-0.015913565	-0.00729015	0.005230699	0.009569406	0.005222131	0.012527501	0.002705347	0.002832021	0.004256458
07/11/2013	982.34637	23109.62668	46.50843885	96.8559882	365.8613924	12708.34528	5721.543402	12136.79659	1239.5413	1266.2419	1072.96107	1747.15	-0.008615169	-0.013887387	0.003088565	-0.008710157	-0.00480998	-0.010582824	-0.012695371	-0.006876589	-0.030135001	-0.005888923	-0.008932683	-0.013270455
08/11/2013	966.3407	22553.14024	46.00173562	95.99500392	361.8592784	12768.01871	5722.19683	12193.03787	1241.2633	1253.412	1070.564749	1770.61	-0.016427502	-0.024374957	-0.01095465	-0.00892907	-0.01099915	0.004684619	0.000114198	0.004623243	0.001388259	-0.010183947	-0.00223587	0.013338231
11/11/2013	958.01202	22742.49968	45.57774849	94.34733663	362.4846324	12748.98836	5746.21365	12199.06768	1256.2236	1265.235	1073.591776	1771.89	-0.008656139	0.008361094	-0.009259501	-0.017313105	0.001726677	-0.001491582	0.004188349	0.000494407	0.011980426	0.009388443	0.002823515	0.000722654
12/11/2013	950.89258	22177.46051	45.93719958	92.8108858	365.4618778	12699.93329	5727.109027	12191.52794	1252.8904	1279.6737	1068.862632	1767.69	-0.007459223	-0.025158926	0.007855611	-0.016419106	0.008179892	-0.003855183	-0.003330272	-0.00061825	-0.002656876	0.011347248	-0.004414704	-0.002373164
13/11/2013	941.72699	22483.01408	44.70976237	92.7406065	358.7259629	12780.21411	5687.879376	12147.05445	1232.8865	1287.5284	1059.01276	1782	-0.009685688	0.013683614	-0.027083362	-0.000757518	-0.01860321	0.006301462	-0.006873385	-0.003654571	-0.016095034	0.006119288	-0.009258007	0.00806272
14/11/2013	956.31769	22954.3932	45.42847915	94.02137646	360.9554059	12830.89415	5755.861745	12293.48318	1239.8193	1297.2207	1072.083667	1790.62	0.015374757	0.020749249	0.015947327	0.013715747	0.006195659	0.003957666	0.011881284	0.011982591	0.005607475	0.007499641	0.012266991	0.0048256
18/11/2013	997.1604	23792.78861	46.22330611	97.61805177	377.6521211	12900.7477	5840.263426	12470.01373	1267.9387	1309.6364	1081.850222	1791.53	0.04182147	0.035873192	0.01734493	0.037540267	0.045219036	-0.000382706	0.01083226	0.010395211	0.024205482	0.003731345	0.006028686	-0.003705039
19/11/2013	992.9928	23404.78838	46.40420318	97.9974565	376.7713456	12838.09569	5768.445958	12412.78016	1247.0524	1306.9585	1077.373299	1787.87	-0.004188226	-0.016441902	0.003905909	0.003879091	-0.002334964	-0.004868294	-0.01237319	-0.004600261	-0.016609824	-0.002046859	-0.004146795	-0.002045036
21/11/2013	975.21228	22844.26812	45.63202277	93.70803722	378.982171	12808.03156	5730.85408	12388.95898	1245.5221	1308.0194	1078.665878	1795.85	-0.018068243	-0.024240395	-0.016780317	-0.044757563	0.005850669	-0.003689553	-0.007470066	-0.004725383	0.005218397	0.002819066	-0.000794863	0.008095716
22/11/2013	981.60291	23047.5305	45.55394028	93.80399604	377.2654831	12807.24059	5783.716584	12462.29827	1250.5729	1302.5977	1078.687811	1804.76	0.006531688	0.008858389	-0.001712599	0.001023495	-0.004540023	-6.18E-05	0.00918191	0.005902278	0.004046967	-0.004153583	2.03E-05	0.004949171
25/11/2013	981.24933	22854.42977	45.6583246	96.18660545	375.573301	12772.29807	5813.682528	12567.95243	1246.9441	1303.5022	1080.144421	1802.48	-0.000360272	-0.008413665	0.002288823	0.025082655	-0.004495478	-0.00273207	0.005167712	0.008442168	-0.002905928	0.000694141	0.001349443	-0.001264125
26/11/2013	973.60132	22332.29587	45.29205176	95.40450784	375.120271	12677.84425	5794.823808	12585.25783	1251.3364	1302.8231	1072.268797	1802.75	-0.007824689	-0.023111086	-0.008054388	-0.008164282	-0.001206964	-0.007422689	-0.003249124	0.001375999	0.003516262	-0.000521117	-0.007317981	0.000149782
27/11/2013	975.95172	22494.56083	44.72609654	95.88441521	378.1701329	12611.66588	5836.844512	12713.79635	1262.1689	1301.3003	1080.732465	1807.23	0.002411221	0.007239663	-0.012574413	0.005017629	0.008097484	-0.005233674	0.007225255	0.010161615	0.00861949	-0.00116953	0.007862245	0.002482009
29/11/2013	983.07159	22576.99819	44.64857001	97.32360272	381.3674189	12613.371	5846.210331	12801.55383	1272.7626	1299.5916	1088.080485	1805.81	0.007268828	0.00365807	-0.001734866	0.014898079	0.008419083	-0.001276286	-0.000280279	0.003305096	-0.001600745	-0.000194811	0.00196599	-0.000786042
02/12/2013	977.56152	21856.55122	44.38653153	98.16391732	379.2307034	12611.19256	5801.272551	12726.49306	1250.5574	1296.1085	1077.674356	1800.9	-0.00562072	-0.032430905	-0.005886201	0.008597171	-0.005618529	-0.000172724	-0.007716346	-0.005880668	-0.017600442	-0.002683748	-0.009609776	-0.002722705
03/12/2013	968.47333	21375.0329	43.70795398	97.83748503	381.9220372	12508.09466	5665.338896	12523.53252	1229.0354	1292.7477	1072.125957	1795.15	-0.009340281	-0.02227715	-0.015405981	-0.003330921	0.007071761	-0.008208711	-0.023710583	-0.016076412	-0.017359738	-0.00259636	-0.005161792	-0.003197956
04/12/2013	961.73462	21155.07014	43.291223	97.8192035	386.9805378	12460.12362	5638.668384	12423.9443	1223.149	1283.3036	1062.110678	1792.81	-0.006982395	-0.010343954	-0.009580186	-0.000186874	0.013157905	-0.003842573	-0.00471878	-0.007983874	-0.004800953	-0.007332263	-0.009385419	-0.001304363
05/12/2013	968.27332	21389.66897	42.96790447	99.42268734	386.1227212	12405.22507	5573.417926	12350.08103	1211.0658	1274.9225	1058.199634	1785.03	0.006775853	0.011028447	-0.007496483	0.016259418	-0.002219152	-0.004415674	-0.011639439	-0.005962978	-0.009927882	-0.006552298	-0.003689128	-0.004349
06/12/2013	974.10577	21658.13706	43.74796159	99.85897667	384.9560253	12463.13814	5641.132494	12530.4293	1221.3538	1271.5702	1068.780411	1805.09	0.006005488	0.012473183	0.01799159	0.004378627	-0.003026142	0.004657578	0.012076345	0.014497406	0.008459117	-0.002632878	0.00994919	0.01117523
09/12/2013	982.44849	22033.62401	44.4806594	102.2063203	385.8057298	12517.89375	5672.812157	12617.61227	1235.2562	1284.308	1073.683633	1808.37	0.008528024	0.017188421	0.016609455	0.023234561	0.002204844	0.004383782	0.005600124	0.006933607	0.011318482	0.009967537	0.004577188	0.001815435
10/12/2013	980.89178	22075.8561	44.66810258	101.854003	385.7482078	12566.26426	5625.317363	12532.355	1237.5348	1286.9768	1072.059571	1802.62	-0.001585777	0.001914876	0.004205184	-0.003453074	-0.000149107	0.003856663	-0.0084076	-0.006779937	0.001842938	0.00207585	-0.001513753	-0.003184725
11/12/2013	964.96759	21526.2866	44.67527635	100.9562041	380.1113923	12398.20636	5626.3803	12496.45734	1221.2941	1279.3445	1064.95989	1782.22	-0.016367622	-0.025209706	0.000160589	-0.008853645	-0.014720498	-0.01346397	0.000188938	-0.002868509	-0.013210302	-0.005948065	-0.006644495	-0.011381384
12/12/2013	955.75488	21478.69555	44.29189008	98.73970026	379.6039513	12325.55451	5605.212938	12420.9175	1206.7229	1265.8801	1050.281236	1775.5	-0.009593037	-0.002213282	-0.008618655	-0.022199703	-0.001335872	-0.005877104	-0.003769258	-0.006063245	-0.012002696	-0.010580226	-0.013879164	-0.003777705
13/12/2013	954.93268	21434.2769	44.35664605	97.38633863	378.5042543	12388.57952	5572.763917	12363.16764	1206.7615	1268.41	1047.000671	1775.32	-0.000860633	-0.002070174	0.00146096	-0.013801157	-0.002901163	0.005100332	-0.005805901	-0.004660246	3.20E-05	0.001996536	-0.0031284	-0.000101385
16/12/2013	955.78333	21623.7786	44.73335909	98.00706026	372.4930041	12453.39567	5675.54655	12623.72026	1233.8531	1262.6874	1061.048012	1786.54	0.000890399	0.008802205	0.00845696	0.006353579	-0.016009056	0.005218289	0.018275721	0.020855903	0.022201549	-0.004521841	0.013327538	0.0063001
17/12/2013	953.35028	21573.92971	45.01305308	97.62494547	370.8471289	12422.39397	5593.972999	12491.13149	1213.3718	1274.2635	1052.777576	1781	-0.002548854	-0.002307942	0.006233005	-0.00390647	-0.00442833	-0.002492522	-0.014477099	-0.010558693	-0.016738779	0.009126058	-0.007825129	-0.003105784
18/12/2013	957.61151	21728.08646	45.2435143	98.54437301	370.33661	12475.18945	5650.165024	12623.98808	1228.7657	1282.6212	1062.822186	1810.65	0.004459783	0.007120103	0.005106813	0.009373885	-0.001377577	0.004241019	0.009994985	0.010579908	0.012607074	0.006537432	0.009495828	0.016510893
19/12/2013	954.01898	21948.32306	45.47576836	97.44084433	366.6722527	12555.97225	5708.746628	12759.15586	1242.0924	1274.8197	1073.980354	1809.6	-0.003758607	0.010085008	0.005120291	-0.011261465	-0.009943944	0.006454601	0.010314742	0.010650301	0.010787207	-0.00610104	0.010443894	-0.00058007
20/12/2013	949.0072	21493.96993	45.43573061	99.63688382	359.4499473	12584.14726	5726.592935	12835.94579	1249.4351	1280.0244	1076.786449	1818.32	-0.005267181	-0.020918311	-0.000880807	0.022286946	-0.019893466	0.002241439	0.003121258	0.00600038	0.005894152	0.004074383	0.002609392	0.004807171
23/12/2013	954.08728	21666.49791	45.7094949	100.2184077	360.4072237	12673.35784	5775.790358	13001.58116	1261.7446	1282.3888	1089.912134	1827.99	0.00533877	0.007994765	0.006007229	0.005819466	0.00265963	0.007064114	0.008554353	0.012821478	0.009803837	0.001845448	0.012115987	0.005304005
27/12/2013	963.91791	21783.11451	45.75403263	100.5335836	362.3258096	12694.3012	5909.145572	13246.78335	1285.7117	1297.2719	1111.907901	1841.4	0.003507927	-0.000429167	-0.005114936	0.002901963	0.013855292	-0.002810686	0.023400746	0.018683779	0.018817051	0.005194417	0.018975119	-0.000336644
30/12/2013	963.42651	21989.99274	46.09754752	100.3502383	362.0985698	12764.46429	5893.211093	13165.74213	1289.8813	1310.3483	1112.098309	1841.07	-0.000509924	0.009452369	0.007479817	-0.001825387	-0.000627367	0.005511914	-0.002700221	-0.006136594	0.003237781	0.010029459	0.00017123	-0.000179228
06/01/2014	938.20599	21430.09333	44.89309127	98.35287364	353.7384096	12669.4893	5750.299908	12823.9656	1293.4883	1302.1653	1102.233175	1826.77	-0.026526681	-0.02579131	-0.026475836	-0.020104687	-0.023358783	-0.005164324	-0.007095434	-0.003107924	0.008787864	-0.01084877	-0.001632333	-0.002514941
08/01/2014	938.94299	21272.13997	44.78653468	98.35820043	353.6152286	12601.47168	5792.349024	12911.3637	1301.7856	1305.735	1104.19827	1837.49	0.000785233	-0.007397931	-0.002376385	5.42E-05	-0.000348287	-0.001665343	-0.003855075	-0.004331258	-0.002827494	0.002967481	-0.000938521	-0.000212224
09/01/2014	926.61591	20587.58609	44.86216536	98.01924865	350.5099911	12559.35311	5751.260704	12824.69553	1304.0354	1299.4698	1099.105949	1838.13	-0.013215621	-0.032709957	0.001687268	-0.003452047	-0.008820186	-0.003347951	-0.007118829	-0.00673518	0.00172675	-0.004809765	-0.004622448	0.000348241
10/01/2014	933.55389	20866.83322	44.3131743	98.34057692	348.1343657	12611.24667	5775.290356	12871.29119	1317.5529	1315.1415	1108.961023	1842.37	0.007459547	0.013472694	-0.012312776	0.003272854	-0.006800698	0.004123353	0.00416945	0.003626691	0.010312542	0.011987929	0.008926486	0.002304036
13/01/2014	938.60468	21043.46901	44.49650969	100.3994513	347.9330574	12614.30942	5821.068858	12985.18612	1323.6509	1299.6823	1103.989654	1819.2	0.005395699	0.00842928	0.004128731	0.020720014	-0.000578416	0.000242829	0.007895364	0.008809836	0.0046176	-0.011824414	-0.004492985	-0.012655942
14/01/2014	935.78278	21048.1494	44.3726525	99.95310975	351.0180139	12506.74096	5841.549413	13039.01502	1328.2095	1301.5488	1111.673197	1838.88	-0.003011013	0.000222391	-0.002787407	-0.004455569	0.008827446	-0.008564063	0.003512175	0.00413684	0.003438043	0.00143509	0.006935688	0.010759847
15/01/2014	941.85791	21350.96197	44.72240106	100.9915155	350.2153603	12583.4445	5894.21417	13243.82189	1339.3488	1314.8115	1111.687354	1848.38	0.006471048	0.014284154	0.007851173	0.010335335	-0.002289263	0.006114246	0.008975148	0.015585153	0.008351731	0.010138369	1.27E-05	0.005152889
16/01/2014	937.40863	20986.60473	44.39144747	100.780389	349.6314354	12660.48513	5872.911419	13213.17029	1329.941	1310.8335	1111.726469	1845.89	-0.004735133	-0.017212432	-0.007427692	-0.002092725	-0.001668722	0.006103715	-0.003620727	-0.00231709	-0.007048945	-0.003030115	3.52E-05	-0.001348034
17/01/2014	935.51422	20841.53742	44.51563263	99.84264533	346.8103634	12653.25255	5878.476	13234.83686	1332.2393	1312.1833	1120.659539	1838.7	-0.002022946	-0.006936377	0.002793596	-0.009348383	-0.008101431	-0.000571435	0.000947051	0.001638428	0.00172663	0.001029197	0.008003202	-0.003902746
21/01/2014	932.14142	20564.31688	44.72503857	99.92751722	347.3328784	12715.79475	5848.466697	13160.96031	1332.3763	1311.2642	1122.755314	1843.8	-0.003611805	-0.013390603	0.004693069	0.000849695	0.001505496	-0.004672932	-0.002719243	-0.001490393	-0.000992845	-0.00185222	0.001937273	0.002769859
22/01/2014	938.3902	20891.4569	44.32001325	100.5520572	354.7571702	12615.62049	5867.267868	13186.30123	1331.7094	1314.1757	1130.576351	1844.86	0.006681313	0.015782931	-0.00909715	0.00623048	0.021149904	-0.007909134	0.003209562	0.00192361	-0.00050066	0.002217915	0.006941782	0.000574734
23/01/2014	924.91931	20338.68171	44.19701909	100.6174383	353.1823082	12553.35616	5838.801344	13135.77546	1333.1527	1294.7833	1124.739706	1828.46	-0.014459353	-0.026815739	-0.002778996	0.00065001	-0.00444915	-0.004947715	-0.004863559	-0.003839046	0.001083208	-0.01486628	-0.005175911	-0.008929311
24/01/2014	908.58807	19807.41938	43.91509517	98.14614841	355.3359075	12388.47647	5695.804263	12854.85777	1302.833	1303.6018	1096.518659	1790.29	-0.017814678	-0.026467992	-0.006399231	-0.024867908	0.006079183	-0.013221329	-0.024795717	-0.021617682	-0.023005464	0.006787704	-0.025411331	-0.021096465
27/01/2014	891.18658	19841.54153	43.14740222	95.21884901	351.856426	12223.08315	5660.640185	12769.16468	1294.6733	1266.7948	1084.856672	1781.56	-0.019338012	0.001721213	-0.017635902	-0.030279762	-0.009840349	-0.013440498	-0.006192817	-0.006688522	-0.006282739	-0.028641118	-0.010692427	-0.004888233
28/01/2014	892.44598	19800.07036	42.33937302	95.96225962	352.5637726	12269.32592	5712.502321	12839.49146	1305.23	1273.0804	1088.086309	1792.5	0.001412174	-0.002092306	-0.018904755	0.007777069	0.002008309	0.003776094	0.00912017	0.005492437	0.008120885	0.004949545	0.002972594	0.006121909
29/01/2014	894.42023	19495.67713	42.25241877	95.9184081	354.2687451	12205.42136	5656.818384	12705.42218	1296.1486	1264.6879	1080.914899	1774.2	0.002209735	-0.015492736	-0.002055856	-0.000457071	0.004824271	-0.005222093	-0.009795551	-0.010496846	-0.006982019	-0.006614103	-0.006612662	-0.010261676
30/01/2014	891.78418	19505.49523	42.33392066	94.81251704	350.9060917	12300.98513	5673.959148	12723.56175	1293.7557	1268.6873	1076.329862	1794.19	-0.002951568	0.000503477	0.00192707	-0.011596478	-0.009537149	0.007799124	0.003025525	0.001426685	-0.001847868	0.003157371	-0.004250833	0.01120405
07/02/2014	894.14032	20187.11682	42.57228172	95.45633092	352.8476452	12488.90298	5739.331803	12626.42621	1318.7273	1228.9825	1074.410384	1797.02	0.002638568	0.034348387	0.005614706	0.006767438	0.005517721	0.008120685	0.015361445	0.010723132	0.01099455	0.003747424	0.006236844	0.013214213
10/02/2014	891.49689	19935.16066	42.66162685	95.34592852	360.2432192	12477.77476	5778.597758	12669.51107	1321.201	1244.7976	1077.588649	1799.84	-0.002960772	-0.01255958	0.00209647	-0.001157244	0.020743048	-0.000891446	0.006818258	0.003406468	0.001874067	0.012786355	0.002953781	0.001568035
11/02/2014	901.50488	20131.59556	42.67595991	95.6825294	363.3190064	12599.60969	5857.868158	12963.16585	1338.0846	1256.8019	1096.704766	1819.75	0.011163507	0.009805459	0.000335914	0.003524095	0.008501842	0.009716794	0.013624691	0.022913536	0.012698017	0.009597373	0.017584204	0.011001357
12/02/2014	907.49127	20021.13109	42.99381545	96.12029576	364.2582888	12640.25643	5843.85515	12948.642	1345.8845	1253.4576	1104.222565	1819.26	0.00661849	-0.005502229	0.007420517	0.004564762	0.002581947	0.003220839	-0.002395034	-0.001121022	0.005812229	-0.002664507	0.006831509	-0.000269304
13/02/2014	897.7782	19728.83433	42.53858657	94.44645608	362.2008218	12755.4432	5897.753726	13123.58297	1352.3397	1246.3564	1105.78034	1829.83	-0.010760902	-0.014707033	-0.010644695	-0.017567416	-0.005664386	0.009071422	0.009180847	0.013419921	0.004784786	-0.005681398	0.001409749	0.005793241
14/02/2014	907.82281	20149.70215	42.91832444	95.70346118	365.0498702	12796.83147	5949.030035	13244.25168	1374.5446	1227.2842	1112.284963	1838.63	0.011126172	0.021108269	0.008887295	0.013221393	0.007835161	0.003239501	0.008656633	0.009152784	0.016286273	-0.015420654	0.005865149	0.004797663
18/02/2014	906.06158	19432.76063	42.85877097	96.64445897	365.5524652	12854.96302	5946.497901	13263.84392	1385.639	1258.4263	1133.556435	1840.76	-0.001941944	-0.036229173	-0.001388564	0.009784408	0.001375838	0.004532365	0.001303912	0.002645898	0.004727465	0.009541362	0.009844956	0.001157801
20/02/2014	904.0863	19872.50378	41.61755986	95.7903133	367.9791626	12803.28858	5969.634868	13183.59581	1380.9539	1252.6377	1130.519219	1839.78	-0.002182452	0.022376723	-0.029388124	-0.008877307	0.006616501	0.004866026	0.000467941	-0.007115538	-0.002188336	0.002201141	-0.002608976	0.006013326
21/02/2014	908.91559	20057.67505	41.59252943	97.12303953	363.2383729	12760.01078	6005.119079	13236.78137	1381.0132	1257.9724	1138.285115	1836.25	0.005327409	0.009274819	-0.00060162	0.013817057	-0.01296702	-0.003385936	0.005926521	0.004026107	4.29E-05	0.00424973	0.006845831	-0.001920551
24/02/2014	907.76477	20264.02429	41.72906835	97.62699323	356.519935	12855.40797	6069.674918	13335.22909	1385.2462	1263.9701	1140.979389	1847.61	-0.001266948	0.010235235	0.003277399	0.005175402	-0.018669136	0.007448454	0.010692763	0.007409915	0.003060453	0.004756422	0.002364162	0.006167463
25/02/2014	900.76331	19994.82537	41.63869427	98.09296629	347.7802275	12799.00776	6071.771795	13340.48599	1385.507	1267.089	1142.532801	1845.12	-0.007742755	-0.013373603	-0.002168083	0.004761639	-0.024819407	-0.004396927	0.000345408	0.000394134	0.000188252	0.002464503	0.001360547	-0.001348596
26/02/2014	902.30621	19870.88397	41.31678611	98.23207486	348.8932615	12750.34148	6035.198941	13261.6906	1374.7728	1258.1799	1134.370205	1845.16	0.001711415	-0.006217965	-0.007761025	0.001417125	0.003195284	-0.003809595	-0.006041638	-0.005923998	-0.007777657	-0.007055991	-0.007169941	2.17E-05
28/02/2014	911.51971	20185.76541	40.07506221	99.52317215	350.3291653	12831.48817	6088.881042	13387.6701	1392.801	1254.8818	1140.223869	1859.45	0.010159276	0.01572213	-0.03051461	0.013057713	0.00410715	0.00522072	0.014086663	0.022193515	0.015410557	-0.002581609	0.002818142	0.002778872
05/03/2014	897.18268	20049.49004	37.19934583	100.4371713	350.6804727	12959.02337	6030.0645	13103.10186	1406.2802	1253.1947	1132.881984	1873.81	-0.01585372	-0.006773954	-0.074463075	0.009141868	0.00100229	0.006602152	-0.003676547	-0.007545231	0.013235076	-0.006767058	-0.003925485	-5.34E-05
06/03/2014	908.45532	20394.5823	37.07866725	102.6648622	352.2553268	12983.91557	6071.22148	13116.67482	1422.1945	1272.5168	1134.598284	1877.03	0.012486209	0.017065573	-0.003249378	0.021937547	0.004480798	0.001918997	0.00680211	0.001035322	0.011253039	0.015300621	0.001513839	0.001716949
07/03/2014	903.75092	19780.17452	37.07560671	104.6182767	351.6965174	12893.66997	6066.703809	12991.93205	1412.3091	1264.9673	1123.512415	1878.04	-0.005191915	-0.030589143	-8.25E-05	0.018848348	-0.001587636	-0.006974837	-0.000744389	-0.009555754	-0.006975077	-0.0059504	-0.009818791	0.000537939
11/03/2014	891.14429	19480.61216	36.09032094	104.5496947	341.1868674	12849.88742	6024.362477	12891.28915	1427.0389	1262.757	1110.779093	1867.63	-0.014047435	-0.015260426	-0.026934541	-0.00065576	-0.030338312	-0.002618431	-0.007079409	0.002318093	0.003663013	0.004884741	-0.000211848	-0.005095076
12/03/2014	879.9613	19395.1662	35.00432674	104.1734899	340.2933328	12881.43217	5980.102984	12760.3338	1426.2393	1241.2118	1100.042768	1868.2	-0.012628427	-0.004395853	-0.030553036	-0.003604824	-0.002622336	0.002451858	-0.007373872	-0.010210386	-0.000560478	-0.017209265	-0.009712596	0.000305153
13/03/2014	872.9801	19351.79917	34.21977992	103.8157392	344.405495	12888.0304	5926.060763	12572.60282	1418.653	1244.9078	1092.938858	1846.34	-0.007965169	-0.002238475	-0.022667838	-0.003440092	0.012011739	0.000512097	-0.009078087	-0.014821371	-0.00533329	0.00297331	-0.006478791	-0.011770099
14/03/2014	865.1131	19025.43316	33.94255087	103.9761317	341.1824907	12823.48806	5854.008247	12573.91964	1403.389	1212.9412	1084.247542	1841.13	-0.009052511	-0.017008724	-0.008134422	0.001543781	-0.00940223	-0.005020511	-0.012233106	0.000104732	-0.010817804	-0.026013317	-0.007984031	-0.002825788
18/03/2014	884.27869	19622.84111	36.44861598	104.4589619	342.3808584	12902.02029	5996.293774	12848.99301	1442.6881	1215.5441	1093.791269	1872.25	0.021912023	0.030917579	0.071234072	0.004632915	0.003506241	0.002015481	0.009333527	0.006405985	0.007750127	0.011637582	0.00083696	0.007193659
19/03/2014	887.01367	19955.53127	36.18839629	104.9765884	341.5575979	12747.03424	5993.804017	12907.15967	1440.5331	1211.8374	1093.073217	1860.77	0.003088121	0.016812111	-0.007164964	0.004943072	-0.002407412	-0.012085275	-0.000415302	0.004516727	-0.001494856	-0.003054075	-0.000656696	-0.006150536
20/03/2014	881.62689	20189.81082	36.47084818	103.6359024	335.0537576	12775.15567	5956.070017	12793.32034	1430.4545	1182.8843	1081.6269	1872.01	-0.006091454	0.011671701	0.007774739	-0.01285354	-0.019225337	0.002203686	-0.006315401	-0.008858984	-0.007021027	-0.024181942	-0.010526897	0.006022339
21/03/2014	888.65668	20385.91343	36.20628059	104.5547182	344.3612234	12788.36753	5974.015564	12874.57132	1431.1866	1183.0575	1082.455675	1866.52	0.007942035	0.009666082	-0.007280661	0.008826735	0.027400185	0.00103365	0.003008455	0.006330964	0.000511664	0.000146411	0.000765937	-0.002936985
24/03/2014	900.59381	20646.77135	35.65471318	106.1673879	349.2577543	12754.39929	5890.230441	12656.6118	1405.6785	1201.8229	1074.076641	1857.44	0.01334336	0.012714812	-0.015351256	0.015306426	0.014119026	-0.002659717	-0.014124204	-0.0170744	-0.017983786	0.015737298	-0.00777088	-0.004876539
25/03/2014	903.6684	20838.25959	36.6208321	106.9266634	348.9638378	12814.31132	5990.107206	12876.71976	1416.1377	1201.7441	1088.724688	1865.62	0.003408144	0.009231744	0.026735916	0.007126231	-0.0008419	0.004686364	0.016814189	0.017241261	0.007413132	-6.56E-05	0.013545646	0.004394242
26/03/2014	910.6532	20749.96107	37.55440893	107.72654	347.9697784	12796.91447	6047.560227	13030.53668	1435.6942	1210.3052	1093.611278	1852.56	0.007699665	-0.00424633	0.025173525	0.007452768	-0.002852668	-0.001358533	0.009545613	0.011874567	0.013715259	0.007098641	0.004478319	-0.007024971
27/03/2014	919.04187	21749.15232	37.57270927	107.940681	345.00562	12852.46555	6024.710886	13002.97472	1433.7552	1218.0977	1093.550206	1849.04	0.009169537	0.047030412	0.000487183	0.001985847	-0.008554926	0.00433158	-0.00378543	-0.002117422	-0.001351479	0.00641782	-5.58E-05	-0.001901881
28/03/2014	929.88287	22021.26549	37.77634131	109.0838857	344.0871981	12893.96022	6069.452359	13191.01472	1458.9901	1218.1298	1099.778786	1857.62	0.01172695	0.012433817	0.005405046	0.010535354	-0.002665599	0.003223337	0.007398888	0.014357739	0.017447468	2.64E-05	0.005679583	0.004629513
31/03/2014	940.71777	22280.86799	38.36932673	110.1500182	342.2777664	12967.26368	6055.0002	13175.68871	1476.5345	1233.5062	1100.253247	1872.34	0.011584537	0.011719773	0.015575342	0.009726059	-0.005272518	0.005669002	-0.00238397	-0.001162528	0.011953304	0.012543952	0.000431321	0.007892887
01/04/2014	945.15039	22226.80727	38.63834879	110.1957641	345.3590079	13035.30638	6104.447156	13243.51609	1493.0659	1227.9395	1104.873135	1885.52	0.004700889	-0.002429277	0.006986918	0.000415219	0.008961889	0.005233548	0.008133137	0.005134714	0.011133869	-0.004523122	0.004190141	0.007014659
02/04/2014	951.21228	22767.76907	39.21111238	111.0269636	347.5353998	13102.95424	6112.371232	13275.42512	1475.5187	1233.7869	1108.052884	1890.9	0.006393198	0.024046803	0.01471491	0.007514629	0.006282051	0.005176167	0.001297241	0.00240651	-0.011822068	0.004750659	0.002873797	0.002849261
03/04/2014	945.47321	22539.55191	38.75103896	110.0963723	344.4786582	13046.66184	6127.172481	13259.84802	1488.827	1237.3804	1101.335128	1888.77	-0.006051702	-0.01007427	-0.011802618	-0.008416993	-0.008834391	-0.004305416	0.002418596	-0.001174067	0.008978973	0.002908344	-0.00608112	-0.001127083
04/04/2014	946.26099	22787.07231	38.92424132	109.4729207	346.9760942	13107.2762	6143.833226	13283.2049	1498.715	1240.0042	1109.260081	1865.09	0.000832865	0.010921743	0.004459659	-0.005678875	0.007223746	0.004635208	0.002715467	0.001759924	0.006619513	0.002118202	0.007170003	-0.012616514
09/04/2014	958.27667	23152.43351	37.94500316	111.2813093	355.5172331	13277.75938	6128.233068	13113.05919	1483.8457	1194.4156	1110.53934	1872.18	0.012618117	0.015906523	-0.025479401	0.016384094	0.024317839	0.00897124	0.005476919	0.0030891	0.004919193	-0.018077751	0.006691752	0.01085899
10/04/2014	967.05359	23256.14865	38.25837149	111.4344741	359.6495924	13091.77418	6120.18686	13110.61062	1471.7905	1197.2981	1112.819834	1833.08	0.009117377	0.004469661	0.008224573	0.001375429	0.011556479	-0.014106301	-0.001313836	-0.000186745	-0.008157477	0.002410407	0.002051396	-0.021105915
11/04/2014	961.47589	23516.18154	38.3147581	111.0378532	359.193357	12986.32845	6056.320853	12922.17029	1456.7003	1179.9624	1096.974013	1815.69	-0.005784423	0.011119205	0.001472752	-0.003565579	-0.001269361	-0.008086962	-0.010490133	-0.01447741	-0.010305877	-0.014584861	-0.014341693	-0.009532051
15/04/2014	937.0611	22672.03649	36.42807525	110.0527385	353.7003479	13030.80988	5997.886743	12662.47191	1422.7363	1182.0284	1094.24678	1842.98	-0.025721001	-0.036556468	-0.050495376	-0.008911471	-0.015410763	-0.000825291	-0.010720213	-0.019612841	-0.021671945	0.004665407	-0.006298488	0.006734582
16/04/2014	938.56671	22919.80841	36.77617584	108.9122599	354.1935358	13111.74442	6097.433717	12895.86288	1466.587	1205.7924	1106.123395	1862.31	0.001605447	0.01086924	0.009510464	-0.010417089	0.001393395	0.006191805	0.016460783	0.018263902	0.030355943	0.019904998	0.010795211	0.010433826
17/04/2014	947.74768	23182.45918	36.85205356	110.6259953	353.4151586	13166.61219	6140.272894	13037.1532	1475.9489	1206.115	1113.566298	1864.85	0.009734371	0.01139439	0.002061105	0.015612497	-0.002200022	0.004175896	0.007001206	0.010896667	0.006363172	0.000267506	0.00670628	0.001362968
22/04/2014	946.19031	23156.40203	37.44505002	110.5126019	347.9639289	13199.10229	6195.832957	13264.44435	1493.0302	1198.6873	1124.331345	1879.55	-0.001644584	-0.001124635	0.015963181	-0.001025542	-0.015544631	0.003109013	0.009007776	0.017283878	0.011506641	-0.007524797	0.009620753	0.004083771
23/04/2014	940.69708	22998.56843	37.25240691	110.2019618	347.093729	13173.8488	6157.62421	13203.43245	1480.1394	1212.4751	1119.896233	1875.39	-0.005822547	-0.006839316	-0.005157968	-0.00281486	-0.002503966	-0.001915105	-0.006185939	-0.004610269	-0.008671474	0.011436766	-0.003952467	-0.002215749
25/04/2014	931.44952	23026.31933	35.87478631	110.2495506	340.8375952	13169.23704	6145.984515	13003.2838	1465.793	1212.5175	1123.041133	1863.4	-0.009879178	0.001205909	-0.03768184	0.000431739	-0.018188752	-0.002147064	-0.007253144	-0.014732724	-0.015332871	0.006165352	-0.001798697	-0.008129366
28/04/2014	928.58362	22972.98699	36.1583572	110.0924198	335.3861853	13179.96372	6182.740356	13093.5996	1470.8114	1196.1761	1125.862301	1869.43	-0.00308156	-0.002318833	0.007873386	-0.001426245	-0.016123444	0.000814194	0.005962652	0.006921604	0.003417828	-0.013568891	0.002508929	0.003230796
29/04/2014	936.33173	23354.93332	36.21923968	109.6698419	338.0079869	13316.69254	6218.492645	13251.00431	1496.9285	1196.6425	1138.649738	1878.33	0.00830939	0.016489192	0.001682357	-0.003845778	0.007786865	0.01032055	0.005765941	0.011949816	0.017601121	0.000389833	0.011293888	0.004749513
30/04/2014	929.44189	23091.95778	36.58465529	109.5376793	338.8252462	13368.49453	6215.035288	13300.47355	1491.1525	1203.392	1145.262618	1883.95	-0.007385538	-0.01132383	0.010038438	-0.001205822	0.002414951	0.003882457	-0.000556134	0.003726293	-0.003866031	0.005624517	0.005790851	0.002987552
06/05/2014	939.62268	24095.94516	36.79240808	110.1742558	340.9910564	13431.64813	6174.943336	13202.47059	1481.3519	1230.7732	1155.068243	1867.72	0.004305971	0.00460756	0.01227457	0.002405015	0.003318009	0.000905285	-0.002683487	-0.001419765	-0.001246799	0.005499043	0.006494793	-0.009028998
07/05/2014	939.27258	24261.74424	38.24091993	109.2475185	337.5192804	13453.64421	6192.556849	13260.31451	1459.7291	1197.658	1152.354015	1878.21	-0.000372666	0.006857223	0.038614623	-0.008447136	-0.010233614	0.001636291	0.002848356	0.004371726	-0.014704246	-0.027274607	-0.002352608	0.00560076
08/05/2014	939.63098	24168.64368	38.63470537	109.5456931	338.7961056	13439.92424	6288.952251	13405.20522	1485.1536	1207.2235	1158.770264	1875.63	0.000381499	-0.003844721	0.010244831	0.002725631	0.003775832	-0.001020316	0.01544642	0.010867378	0.017267331	0.007955112	0.005552506	-0.001374593
12/05/2014	955.77118	24391.00221	39.25610045	114.8826359	344.6016787	13448.60053	6185.509087	13355.43619	1458.6937	1199.7449	1156.034376	1896.65	0.017031309	0.009158225	0.015955882	0.047569299	0.016990728	0.008190847	0.002487899	0.011388831	0.004504907	-0.010122837	0.006530259	0.009626233
13/05/2014	963.27649	24394.7235	39.34465806	117.394988	344.6137175	13455.37122	6173.228906	13366.49543	1436.5128	1219.562	1157.211274	1897.45	0.007821951	0.000152557	0.002253354	0.021633165	3.49E-05	0.000503322	-0.001987288	0.000827728	-0.015322799	0.016382827	0.001017529	0.000421707
14/05/2014	971.0321	24592.12691	39.82665738	118.0037429	344.2219483	13484.40544	6174.976776	13382.04764	1430.6609	1229.5298	1155.406141	1888.53	0.008019043	0.008059488	0.01217626	0.005172129	-0.001137482	0.002155492	0.000283097	0.001162846	-0.004082005	0.008140042	-0.001561117	-0.004712131
15/05/2014	971.23871	24299.75184	39.81647411	118.4694005	340.3111999	13412.60458	6071.33016	13189.19869	1381.6316	1227.4052	1150.067247	1870.85	0.000212751	-0.011960209	-0.000255722	0.00393836	-0.011426155	-0.00533896	-0.016927404	-0.014515866	-0.034871386	-0.001729472	-0.004631504	-0.009405876
16/05/2014	974.42419	24415.68734	40.12334116	120.7718771	340.3276096	13369.01538	6103.320814	13188.01536	1392.8718	1209.6469	1155.210175	1877.86	0.003274445	0.004759712	0.00767749	0.019248749	4.82E-05	-0.00325516	0.005255301	-8.97E-05	0.008102539	-0.014573849	0.004461881	0.003739958
20/05/2014	974.96368	23638.41918	41.03640247	123.1412435	337.0320073	13327.08505	6100.610107	13207.46742	1374.4498	1205.2523	1147.411968	1872.83	-0.003756787	-0.020704322	0.009413037	-0.001030981	0.001399678	-0.00314131	-0.004850919	-0.003053148	0.000871856	0.001092899	-0.005519666	-0.006519604
21/05/2014	979.0224	23612.88674	41.61476502	122.5238637	340.0787899	13421.76821	6111.845154	13262.80701	1384.1704	1199.9486	1151.938873	1888.03	0.004154304	-0.001080708	0.013995495	-0.005026201	0.008999423	0.007079447	0.001839933	0.00418127	0.007047465	-0.0044102	0.003937556	0.008083302
22/05/2014	988.03271	23863.98228	41.45555498	123.8325785	339.3666698	13497.00725	6120.817428	13286.53979	1369.1016	1217.9742	1152.095783	1892.49	0.009161282	0.010577693	-0.003833144	0.010624663	-0.002096181	0.005590094	0.001466937	0.001787824	-0.010946213	0.014910264	0.000136204	0.002359465
23/05/2014	992.02612	23722.68752	41.9770013	125.3645106	341.4646853	13530.91076	6124.163314	13313.79763	1390.6564	1227.3545	1148.348359	1900.53	0.004033633	-0.005938435	0.012499991	0.012295099	0.006163118	0.002508778	0.000546491	0.002049437	0.015621108	0.007672053	-0.003258004	0.004239372
27/05/2014	978.2478	23343.01821	41.59156736	123.3820373	340.8399077	13496.01326	6177.67305	13557.29032	1432.6729	1239.5784	1150.540766	1911.91	-0.013986425	-0.016133936	-0.009224441	-0.015940043	-0.001831375	-0.004018722	0.000842698	0.005060269	-0.005573225	-0.001221363	0.001907363	0.005969948
28/05/2014	983.96289	23497.79038	41.62494782	123.4602522	343.1487037	13435.36552	6166.641968	13525.22254	1443.3434	1246.4862	1144.4779	1909.78	0.005825171	0.006608457	0.000802256	0.000633724	0.006751004	-0.00450388	-0.001787233	-0.002368155	0.007420368	0.005557231	-0.005283513	-0.00111469
29/05/2014	980.5097	23480.46566	41.96610563	121.7968444	342.4291941	13463.40901	6166.92994	13528.83068	1441.6962	1251.5647	1149.639699	1920.03	-0.003515644	-0.000737563	0.008162589	-0.013564813	-0.002098988	0.002085114	4.67E-05	0.000266736	-0.001141891	0.004065976	0.004500037	0.005352759
30/05/2014	972.15277	22887.98856	41.33069346	121.5342235	341.6892539	13469.98709	6149.778627	13529.80749	1452.4377	1250.1654	1147.325417	1923.57	-0.008559576	-0.025556571	-0.015256877	-0.002158549	-0.002163194	0.00048847	-0.00278505	7.22E-05	0.00742298	-0.001118666	-0.002015078	0.001842024
03/06/2014	985.53149	22971.33901	42.21510116	123.9863126	341.2468404	13505.67369	6145.284869	13535.48523	1452.9324	1269.5579	1144.164628	1924.24	0.013668117	0.003635053	0.021172597	0.019975279	-0.001295622	0.002566271	-0.000210407	-0.000563035	-0.005330818	0.004135488	-0.007003165	-0.000379299
04/06/2014	980.06708	22734.7603	42.15157877	124.0226861	339.1622398	13526.63863	6133.5127	13527.07321	1451.7712	1271.9067	1142.395149	1927.88	-0.005560061	-0.010352265	-0.001505865	0.000293324	-0.006127511	0.001551102	-0.00191748	-0.000621672	-0.000799531	0.001848384	-0.001547722	0.001889869
05/06/2014	983.79431	22721.13079	41.85282785	125.6977048	341.7075685	13542.1173	6171.261991	13496.22096	1470.6178	1272.6166	1144.336826	1940.46	0.003795822	-0.000599681	-0.007112774	0.013415355	0.007476732	0.001143656	0.006135734	-0.002283383	0.012898256	0.000557983	0.001698212	0.006504105
06/06/2014	999.1618	23673.76348	42.54318236	127.6525437	340.0181029	13576.30375	6249.56404	13624.5246	1496.3143	1273.6337	1150.976023	1949.44	0.015499887	0.041072045	0.01636025	0.015432215	-0.004956448	0.002521273	0.012608354	0.009461731	0.017322366	0.0007989	0.00578502	0.004617093
09/06/2014	1010.9058	24301.77764	42.85936873	129.0107079	340.6173791	13633.30583	6244.874632	13619.7437	1506.7791	1273.856	1154.730472	1951.27	0.011685312	0.026182093	0.007404646	0.010583337	0.001760932	0.004189855	-0.000750639	-0.000350965	0.006969375	0.000174525	0.003256661	0.000938291
10/06/2014	1017.9518	24493.9398	43.42548711	128.6691412	345.2278546	13668.72707	6224.8465	13586.01536	1512.7473	1269.7102	1151.420895	1950.79	0.006945809	0.00787623	0.013122268	-0.002651095	0.013444855	0.002594771	-0.003212285	-0.002479502	0.003953075	-0.003259835	-0.002870219	-0.000246024
11/06/2014	1017.269	24705.18293	43.67945857	127.7563997	345.4436833	13703.99374	6170.807382	13479.00761	1485.5129	1286.3672	1148.368642	1943.89	-0.000670984	0.008587325	0.005831407	-0.007118989	0.000624982	0.002576776	-0.008719098	-0.007907498	-0.018167302	0.013033436	-0.002654377	-0.003543299
16/06/2014	1009.1809	24486.57553	43.52600466	124.1366767	350.8343828	13873.65557	6102.999389	13375.00174	1480.6608	1282.2313	1148.559649	1937.78	-0.007982574	-0.008888027	-0.003519368	-0.028742133	0.015484639	0.00396706	-0.007488765	-0.003066435	-0.000789066	-0.00532004	-0.002873683	0.000836358
17/06/2014	1004.7933	24151.55896	43.0019615	125.8622753	347.5123692	13858.51436	6154.539505	13459.89018	1484.895	1282.1926	1148.50807	1941.99	-0.004357163	-0.013776099	-0.012112837	0.013805066	-0.009514009	-0.00109196	0.008409587	0.006326742	0.002855588	-3.02E-05	-4.49E-05	0.002170233
18/06/2014	1006.2735	24500.70569	42.92736178	124.2789338	345.442577	13925.57604	6144.540967	13468.50658	1487.2228	1294.1954	1149.179717	1956.98	0.001472055	0.01435299	-0.001736305	-0.01265975	-0.005973832	0.004827353	-0.0016259	0.000639949	0.001566425	0.009317608	0.000584629	0.007689248
20/06/2014	1004.8779	24417.12026	43.32920341	123.7143933	340.8257481	14052.24144	6170.77252	13570.66171	1479.7374	1314.9885	1162.320769	1962.87	-0.001387862	-0.003417385	0.009317425	-0.004552876	-0.013455083	0.006367296	-0.00711924	-0.004028985	-0.013158771	-0.002913951	0.000638781	0.001728556
23/06/2014	998.63098	24427.74423	43.18254452	123.6088407	340.4700673	14083.19038	6139.3687	13488.48283	1462.5476	1316.4725	1157.513652	1962.61	-0.006236	0.000435009	-0.0033905	-0.00085356	-0.00104413	0.002199998	-0.005102117	-0.006074038	-0.011684793	0.001127891	-0.004144368	-0.000132468
24/06/2014	1007.8729	24435.3921	44.30698052	125.139745	341.8011755	13926.25652	6153.07514	13533.67734	1452.7783	1314.1909	1154.060681	1949.98	0.009212028	0.000313032	0.025705887	0.012309004	0.003901996	-0.011205898	0.00223006	0.003344999	-0.006702055	-0.00173462	-0.002987551	-0.006456104
25/06/2014	1001.1246	24230.45943	43.61087896	124.9490689	340.1833275	13966.28428	6073.107036	13434.94162	1438.5277	1310.8816	1145.303343	1959.53	-0.006718102	-0.008422081	-0.015835602	-0.001524867	-0.004744539	0.002870143	-0.013081638	-0.0073223	-0.009857632	-0.002521303	-0.007617219	0.004885532
26/06/2014	1004.1471	24226.54623	43.44766567	123.6947645	342.9238595	14056.61648	6040.560442	13340.54694	1430.1901	1316.4012	1144.816505	1957.22	0.003014556	-0.000161512	-0.003749511	-0.010089251	0.008023768	0.00644705	-0.005373546	-0.007050857	-0.005812787	0.004201762	-0.000425163	-0.00117955
27/06/2014	1004.7346	24193.20044	43.7714069	124.1435956	342.9321371	14158.38101	6043.180652	13368.26154	1430.1934	1308.082	1151.585858	1960.96	0.000584903	-0.001377363	0.007423668	0.00362197	2.41E-05	0.007213538	0.000433675	0.002075316	2.31E-06	-0.006339707	0.005895632	0.00190905
30/06/2014	1006.4781	24143.2295	43.89990069	125.7929742	345.7536516	14194.94845	6040.714599	13430.00701	1432.499	1318.7865	1156.153206	1960.23	0.00173378	-0.002067631	0.002931264	0.013198569	0.008193955	0.002579412	-0.000408155	0.004608176	0.001610792	0.008150053	0.003958293	-0.000372336
02/07/2014	1015.6261	23961.85355	44.2430794	129.2763086	347.1877315	14258.73254	6069.709905	13534.83031	1456.4736	1331.2822	1171.563709	1974.62	0.008371575	-0.006286361	0.009674568	0.021734919	0.002851372	0.00448337	-0.006023509	-0.001446219	0.003427143	0.001069692	0.004544943	0.000658571
03/07/2014	1018.0125	24182.86202	44.21861861	128.8682536	347.765901	14293.74001	6126.890112	13686.16018	1465.7356	1323.4911	1177.754321	1985.44	0.002346927	0.009181071	-0.000553026	-0.003161448	0.001663909	0.002452151	0.009376486	0.01111873	0.006339061	-0.00586952	0.005270148	0.005464577
07/07/2014	1020.0961	24237.24209	44.10143458	129.1383008	347.6433053	14210.85511	5988.30872	13464.33034	1425.566	1329.1929	1170.083719	1977.65	0.002044642	0.002246178	-0.002653624	0.002093337	-0.000352586	-0.004641177	-0.01395313	-0.010050646	-0.012234767	-0.001791663	-0.007172849	-0.003931281
08/07/2014	1016.135	24217.58703	43.87588916	126.502803	348.439825	14177.37192	5901.063745	13280.08126	1390.9189	1328.4235	1154.630285	1963.71	-0.003890624	-0.000811274	-0.005127365	-0.020619463	0.002288577	-0.00235895	-0.014676391	-0.013778729	-0.02460432	-0.000579015	-0.013295107	-0.00707373
10/07/2014	1011.9489	24553.72403	43.87043004	124.7424628	343.974354	14195.99887	5851.433832	13140.28045	1374.3503	1315.347	1142.470048	1964.68	-0.004128139	0.013784428	-0.00012443	-0.014013152	-0.012898444	-0.00542079	-0.013453847	-0.015241678	-0.021648707	-0.004918598	-0.008508186	-0.004139678
11/07/2014	1009.8449	24650.58718	44.32707852	123.0987761	345.399515	14091.20552	5868.28175	13141.38923	1381.6165	1310.5476	1142.631676	1967.57	-0.002081321	0.003937187	0.010355226	-0.013264224	0.004134659	-0.007409275	0.002875143	8.44E-05	0.00527308	-0.003655444	0.000141463	0.001469897
14/07/2014	1015.566	25140.47716	43.55514971	123.0366904	348.6698204	14158.87074	5927.799508	13331.30773	1389.9155	1317.3439	1154.139468	1977.1	0.005649338	0.019678462	-0.017567799	-0.000504484	0.009423639	0.004790455	0.010091192	0.014348501	0.005988763	0.005172447	0.010020927	0.004831846
15/07/2014	1018.685	25222.427	43.00843691	124.3379492	349.4287582	14018.70236	5860.818639	13231.03283	1366.0155	1324.3652	1153.002943	1973.28	0.003066487	0.003254376	-0.012631641	0.010520648	0.002174301	-0.009949014	-0.011363773	-0.007550191	-0.017344846	0.005315738	-0.000985223	-0.001933992
16/07/2014	1021.2413	25109.22037	42.90431539	125.9661402	348.7856241	14169.30951	5912.212127	13341.56416	1403.3943	1324.8654	1164.076356	1981.57	0.002506268	-0.004498435	-0.002423891	0.013009887	-0.001842226	0.010686002	0.00873077	0.008319245	0.026995694	0.000377619	0.009558151	0.004192327
17/07/2014	1014.7262	24838.17411	41.89668259	126.2030127	346.8601644	14133.18461	5837.552435	13192.1227	1372.7917	1326.0854	1152.248208	1958.12	-0.006400026	-0.010853376	-0.023765763	0.00187868	-0.005535762	-0.002552773	-0.012708458	-0.011264401	-0.022047399	0.000920425	-0.010212947	-0.011904631
18/07/2014	1017.523	25498.85952	40.87753378	126.0970424	347.2344952	14219.97951	5863.50691	13146.32705	1379.3441	1317.8723	1151.778353	1978.22	0.00275242	0.026251978	-0.024626034	-0.000840034	0.001078616	0.006122433	0.004436268	-0.003477478	0.004761693	-0.006212752	-0.000407855	0.010212621
21/07/2014	1017.8652	25920.35979	39.3741095	126.4505432	346.3398998	14212.47903	5819.147802	12993.56919	1360.6722	1318.7823	1150.238585	1973.63	0.00033625	0.016395026	-0.037472135	0.002799481	-0.002579668	-0.0005276	-0.007594048	-0.01168785	-0.013629254	0.000690269	-0.001337756	-0.002322964
22/07/2014	1032.5278	26205.96583	40.06754061	127.8943556	350.1835389	14265.21051	5890.549912	13122.85027	1382.0674	1326.5264	1160.535111	1983.53	0.014302478	0.010958336	0.017458064	0.011353307	0.011036752	0.003703358	0.012195532	0.009900449	0.015601652	0.005854986	0.008911815	0.005003599
23/07/2014	1035.8698	25866.01198	40.14361263	128.5720631	351.0355745	14348.38289	5892.714611	13133.16854	1379.0798	1325.3958	1159.54428	1987.01	0.00323149	-0.01305726	0.001896795	0.005284973	0.002430156	0.005813504	0.000367419	0.000785974	-0.002164029	-0.000852665	-0.000854135	0.001752911
24/07/2014	1041.7853	26114.84167	40.47101272	128.919901	355.7641675	14327.08236	5942.027545	13194.55763	1406.7258	1319.4097	1158.507167	1987.98	0.005694416	0.009573971	0.008122642	0.00270174	0.01338049	-0.001485627	0.008333637	0.004663464	0.019848411	-0.004526692	-0.000894815	0.000488052
25/07/2014	1038.155	25940.36788	39.57997183	128.162045	359.386846	14291.69595	5820.258931	12961.54944	1391.7266	1330.5734	1153.676023	1978.34	-0.003490777	-0.006703438	-0.022262754	-0.005895849	0.010131313	-0.002472952	-0.020705662	-0.017817205	-0.010719742	0.008425538	-0.004178865	-0.004860939
28/07/2014	1035.3136	25873.68043	38.85318157	127.6330881	368.6011321	14301.12963	5836.329541	12893.22176	1384.6287	1336.0698	1155.567572	1978.91	-0.002740723	-0.002574108	-0.018533261	-0.004135791	0.025315743	0.000659863	0.002757345	-0.005285511	-0.005113118	0.004122342	0.001638242	0.000288079
30/07/2014	1033.6421	25342.17163	38.78722228	128.3307776	370.0492288	14241.64756	5778.912962	12856.49057	1375.0129	1329.2985	1147.210231	1970.07	-0.001615791	-0.020756382	-0.001699097	0.005451482	0.003920931	0.001194057	-0.014366937	-0.008316679	-0.010822073	-0.004779508	-0.007181535	6.09E-05
31/07/2014	1022.851	24625.91416	38.61522486	126.3364899	373.2882043	14059.73955	5680.91084	12586.26749	1353.8694	1326.3762	1138.004325	1930.67	-0.010494758	-0.028670561	-0.004444245	-0.015662228	0.008714739	-0.012855237	-0.017104017	-0.021242448	-0.015496398	-0.002200798	-0.008056973	-0.020201982
01/08/2014	1015.1886	24731.95302	38.78901246	123.1711313	370.2772273	13925.73677	5629.623542	12336.90216	1343.8616	1323.0209	1125.695691	1925.15	-0.007519418	0.004296743	0.004490397	-0.025374202	-0.008098799	-0.009576667	-0.009069005	-0.020011392	-0.007419454	-0.002532879	-0.0108749	-0.002863206
06/08/2014	1013.8388	24789.21315	37.28235942	123.8476817	376.734161	13930.25749	5614.428463	12184.03838	1281.486	1294.0232	1117.757838	1920.24	-0.00532285	0.003566394	-0.021123393	-0.018801938	0.000141159	0.005243913	-0.008146454	-0.009286306	-0.027754368	-0.004863953	-0.009829148	1.56E-05
07/08/2014	1009.7479	24644.9625	36.92945484	123.9946198	371.7788846	13843.4484	5547.492878	12083.2951	1256.3145	1302.722	1112.762417	1909.57	-0.004043222	-0.005836086	-0.00951081	0.001185739	-0.013240514	-0.006251191	-0.011993704	-0.008302837	-0.019837907	0.006699797	-0.004479161	-0.005572092
08/08/2014	1002.2599	24180.01566	37.1924104	122.6360114	373.0983871	13851.34445	5553.088162	12061.67762	1265.597	1276.2246	1105.704239	1931.59	-0.007443345	-0.019046026	0.007095252	-0.011017465	0.003542876	0.000570219	0.001008107	-0.001790641	0.007361513	-0.020549733	-0.006363135	0.011465412
11/08/2014	1019.6816	24856.56832	37.65697839	123.7136261	378.4575604	13977.14076	5619.041488	12289.33856	1280.9611	1297.894	1116.410544	1936.92	0.017233071	0.027595543	0.012413567	0.008748717	0.014261784	0.009040892	0.011806897	0.018698816	0.012066708	0.016836763	0.009636215	0.002755585
12/08/2014	1023.506	24791.29442	38.12164505	124.917591	377.7879523	13984.82879	5554.819003	12104.11466	1275.5867	1302.6165	1116.183342	1933.75	0.003743567	-0.002629476	0.012263946	0.00968482	-0.001770875	0.000549891	-0.011495256	-0.015186654	-0.004204426	0.003631983	-0.000203532	-0.00163796
13/08/2014	1025.9524	24496.97651	38.76111835	125.0424506	378.1626194	13980.69983	5604.23944	12289.70368	1284.5483	1304.8479	1114.033064	1946.72	0.002387364	-0.011942858	0.016635407	0.000999037	0.000991248	-0.000295289	0.008857514	0.015216363	0.007000909	0.001711548	-0.001928313	0.006684782
14/08/2014	1027.4268	24572.86784	38.85821402	126.8244773	375.3948844	14024.74548	5623.921806	12336.72623	1281.2448	1312.528	1117.065288	1955.18	0.001436072	0.003093199	0.002501844	0.014150778	-0.007345816	0.003145509	0.003505897	0.003818873	-0.002575034	0.005868566	0.002718146	0.004336356
18/08/2014	1043.5525	25478.36402	39.58679385	128.2325913	381.3825578	14090.08819	5661.878761	12373.02514	1289.6952	1311.8768	1129.632395	1971.74	0.015573334	0.036186721	0.01857609	0.011041672	0.015824463	0.002509683	0.013021054	0.016284125	0.006573806	-0.0014398	0.011025397	0.008495518
19/08/2014	1050.9575	25880.84042	39.90074772	129.0092028	382.6965752	14143.4433	5681.392797	12464.99751	1287.7542	1317.6885	1128.703224	1981.6	0.007070896	0.015673321	0.00789949	0.006038007	0.003439483	0.003779561	0.00344064	0.007405806	-0.00150614	0.004420282	-0.000822881	0.004988198
20/08/2014	1052.4513	26113.55834	40.08651487	128.7944294	381.9543331	14184.6231	5633.465436	12373.47479	1282.8033	1310.3765	1126.215406	1986.51	0.001420361	0.008951713	0.004644927	-0.001666179	-0.001941389	0.002907352	-0.00847163	-0.007369466	-0.00385201	-0.005564565	-0.002206572	0.002474731
21/08/2014	1057.3054	26126.98082	40.35308083	129.2272778	379.4329813	14212.96482	5693.284031	12468.30909	1308.3835	1316.2144	1126.020659	1992.37	0.004601581	0.000513872	0.006627754	0.003355135	-0.006623071	0.001996066	0.010562457	0.007635101	0.019744644	0.004445237	-0.000172936	0.002945555
22/08/2014	1054.1041	25645.36553	39.81646881	129.8839287	381.2866299	14194.19826	5642.189495	12390.27684	1296.8448	1307.2258	1124.542487	1988.4	-0.003032384	-0.018605654	-0.013387129	0.005068498	0.004873418	-0.001321256	-0.009015042	-0.006278113	-0.008858168	-0.006852556	-0.001313602	-0.00199459
26/08/2014	1059.5255	26300.92328	39.95891484	129.5492185	375.0833074	14261.51388	5795.786736	12648.68748	1339.3611	1306.6478	1133.566915	2000.02	-0.000779573	0.004077802	-0.011088617	0.000389265	-0.01088944	0.003955844	0.01113911	0.007563119	0.013091296	-0.00563801	0.007992948	0.001050541
27/08/2014	1065.6292	26983.60634	40.06857465	130.1596059	376.5040614	14373.69876	5791.633838	12610.00687	1348.0679	1309.0363	1134.332035	2000.12	0.005744256	0.025625465	0.002740555	0.004700561	0.00378068	0.007835489	-0.000716794	-0.003062759	0.006479673	0.001826291	0.000674739	5.00E-05
28/08/2014	1055.146	26800.70679	39.39656389	129.9752825	374.2707334	14343.29308	5753.567512	12469.76157	1320.4401	1305.6324	1130.322779	1996.74	-0.009886277	-0.006801249	-0.016913751	-0.001417137	-0.005949413	-0.00211761	-0.006594335	-0.011184055	-0.020707292	-0.002603697	-0.003540725	-0.001691328
02/09/2014	1065.2278	27487.33458	37.54843207	132.2005854	385.8537751	14290.10064	5742.179926	12468.45673	1320.0535	1304.5139	1128.415402	2002.28	0.009509527	0.025297078	-0.04804698	0.016976058	0.030479055	-0.005654321	-0.001691216	0.001576949	0.003182886	0.002239508	-0.005940078	-0.000544231
03/09/2014	1086.1171	27709.73293	38.80502303	133.3898304	390.0903245	14380.63005	5815.201369	12659.797	1344.0922	1311.3224	1132.904421	2000.72	0.01942037	0.008058383	0.032918076	0.008955541	0.010919837	0.006315131	0.012636498	0.015229388	0.018046575	0.005205613	0.00397027	-0.000779415
04/09/2014	1081.8179	27199.93737	39.05161811	133.4545413	393.4090652	14324.80228	5850.16428	12656.12439	1361.4624	1304.1019	1129.533772	1997.65	-0.003966176	-0.01856905	0.006334615	0.000485009	0.008471635	-0.003889706	0.005994328	-0.000290142	0.012840575	-0.005521489	-0.002979663	-0.001535626
05/09/2014	1080.51	27074.45679	40.06950369	133.0001583	396.6020518	14309.27304	5809.107511	12620.4415	1359.9331	1303.8064	1120.305253	2007.71	-0.001209715	-0.004623941	0.025731226	-0.003410587	0.008083441	-0.001084668	-0.007042796	-0.002823399	-0.001123909	-0.000226618	-0.008203761	0.005023279
09/09/2014	1069.6228	25723.95441	39.58761386	133.8247206	396.8934629	14161.70814	5744.447903	12528.74514	1340.8184	1293.3259	1100.917029	1988.44	-0.010127089	-0.051168094	-0.01209925	0.00618057	0.0007345	0.001948682	-0.008535956	-0.008343928	-0.00914114	-0.007320169	-0.003846836	-0.006566473
10/09/2014	1052.1335	25343.4332	39.66256235	132.0408792	395.941734	14148.96205	5754.426391	12541.34979	1339.9664	1294.9055	1105.00742	1995.69	-0.016486056	-0.014902985	0.001891441	-0.013419323	-0.002400825	-0.000900444	0.00173556	0.001005553	-0.000635635	0.001220602	0.003708554	0.003639443
11/09/2014	1049.4222	25500.41089	39.00073448	132.0203798	394.7996998	14062.02589	5741.19552	12528.88678	1339.7209	1297.7256	1104.35058	1997.45	-0.00258028	0.006174914	-0.01682725	-0.000155262	-0.002888517	-0.006163303	-0.002301898	-0.000994248	-0.00018323	0.002175474	-0.000594598	0.000881512
12/09/2014	1038.1223	24487.71266	39.02311121	132.7123319	398.0237842	13999.98197	5743.562529	12479.8762	1338.3951	1293.8998	1106.111179	1985.54	-0.010826126	-0.040523098	0.000573587	0.005227565	0.008133216	-0.004421923	0.0004122	-0.003919478	-0.000990099	-0.002952435	0.00159297	-0.00598045
15/09/2014	1031.1998	24766.54415	38.61928853	131.0206116	398.6032985	14011.36652	5717.804064	12471.54829	1324.3257	1295.4681	1105.318072	1984.13	-0.006690622	0.011322249	-0.010402211	-0.012829216	0.00145492	0.000812852	-0.004494841	-0.00066753	-0.010567785	0.001211338	-0.00071728	-0.000710387
16/09/2014	1028.0225	25318.93952	38.89080479	129.0173033	391.2102192	14139.05196	5709.408206	12473.68106	1319.8624	1293.082	1102.647736	1998.98	-0.003085925	0.022058997	0.007005987	-0.015408122	-0.018721622	0.009071717	-0.00146945	0.000170996	-0.003375936	-0.001843581	-0.002418821	0.00745652
17/09/2014	1034.679	25280.43711	37.44580916	130.0659168	393.5061287	14048.41876	5741.335055	12517.4394	1341.2145	1283.8781	1109.398529	2001.57	0.00645418	-0.001521853	-0.037863043	0.008094845	0.005851582	-0.006430766	0.005576395	0.003501915	0.016048058	-0.007143253	0.006103682	0.001294822
18/09/2014	1028.7653	24667.53153	37.75187374	132.131535	394.7498	14127.65141	5746.962097	12612.15294	1338.1653	1282.9757	1118.470463	2011.36	-0.005731888	-0.024542994	0.008140311	0.015756529	0.003155504	0.005624125	0.000979613	0.007538044	-0.00227605	-0.000703118	0.008144091	0.004879238
19/09/2014	1025.444	24431.86911	37.26044939	132.5464647	397.1138215	13944.77939	5733.560201	12594.00895	1320.125	1292.7799	1117.514477	2010.4	-0.003233656	-0.009599475	-0.013102684	0.003135357	0.005970797	-0.013028769	-0.00233472	-0.001439647	-0.013573068	0.007612716	-0.000855091	-0.000477403
22/09/2014	1011.215	23806.13818	36.77961336	132.7671718	390.3591917	13714.98504	5706.455218	12523.28413	1300.1903	1291.8259	1107.241954	1994.29	-0.013973111	-0.025944937	-0.012988719	0.001663745	-0.017155624	-0.016616167	-0.004738636	-0.005631579	-0.015215791	-0.000738217	-0.009234805	-0.00804561
23/09/2014	1002.5941	23535.98635	37.0533099	130.4247894	393.8939317	13664.89294	5620.074149	12369.91268	1285.1333	1293.3691	1093.921306	1982.77	-0.008561837	-0.01141287	0.007413977	-0.017800272	0.009014345	-0.003659049	-0.015253171	-0.012322515	-0.01164819	0.001193875	-0.012103428	-0.00579324
24/09/2014	1007.9162	23610.92783	37.28819258	130.0303295	399.7607211	13675.08366	5661.037529	12392.44272	1297.2155	1289.661	1097.699142	1998.3	0.00529429	0.003179065	0.00631904	-0.003029007	0.014784507	0.000745481	0.007262327	0.001819702	0.009357596	-0.002871126	0.00344753	0.007801962
25/09/2014	996.9715	23238.61886	37.41369877	127.5598644	400.0211365	13407.96723	5536.431682	12089.12471	1275.5593	1310.1688	1085.369328	1965.99	-0.010918126	-0.015894148	0.003360191	-0.019181948	0.000651216	-0.019726366	-0.022256992	-0.024780565	-0.016835295	0.015776591	-0.011295976	-0.016300884
26/09/2014	997.47803	23537.40898	37.44579081	129.0136996	401.224433	13470.88301	5595.3957	12083.36826	1290.7573	1290.3364	1081.855078	1982.85	0.00050794	0.012775526	0.000857394	0.011332818	0.003003567	0.004681443	0.010593871	-0.000476281	0.011844351	-0.015253024	-0.003243092	0.008539268
29/09/2014	975.22992	22278.7838	36.3668291	128.2252903	401.1648794	13428.60217	5535.184453	11968.03799	1274.1899	1294.189	1080.699967	1977.8	-0.022556865	-0.0549562	-0.029237238	-0.0061298	-0.000148441	-0.00314362	-0.010819173	-0.009590388	-0.012918496	0.002981285	-0.001068284	-0.002550088
30/09/2014	967.19177	22081.846	35.82614392	127.7703896	403.0151095	13357.59821	5556.955044	11921.51169	1288.874	1279.6542	1076.548625	1972.29	-0.008276468	-0.008879004	-0.014979167	-0.003553975	0.00460154	-0.005301545	0.003925414	-0.003895122	0.011458365	-0.011294359	-0.003848742	-0.002789812
08/10/2014	984.60541	23706.70378	34.71819273	126.7358653	406.3548551	13208.2763	5270.587866	11374.59479	1218.6329	1247.2698	1045.853379	1968.89	0.017844172	0.071002045	-0.031414068	-0.008129702	0.008252751	0.012172454	-0.006783591	-0.007042661	-0.002792182	-0.01167824	-0.001213355	0.017310927
09/10/2014	997.94299	23950.28648	34.62391732	129.6386147	407.9052778	12942.45055	5285.73289	11493.10703	1203.5131	1237.663	1041.650248	1928.21	0.013455189	0.010222417	-0.00271914	0.022645573	0.00380818	-0.020330976	0.002869377	0.010365126	-0.012484794	-0.007732079	-0.00402695	-0.020877821
10/10/2014	973.88068	22951.34339	34.12306153	127.1076414	405.4761802	12683.74788	5148.354698	11107.29808	1184.5253	1220.9436	1019.070075	1906.13	-0.024407359	-0.042603815	-0.014571248	-0.019716395	-0.005972855	-0.020191169	-0.026334096	-0.03414509	-0.015902759	-0.013600922	-0.021915713	-0.011517103
14/10/2014	983.88458	24185.20093	34.57300788	127.05534	403.2555161	12415.24854	5170.00095	11160.36057	1183.7484	1202.8492	1020.23653	1877.7	-0.0036349	-0.001822496	0.004568594	-0.009331548	-0.002563096	-0.021396042	-0.000267426	-0.001156948	-0.00079909	-0.020133907	-0.002991849	0.00157764
16/10/2014	949.52612	21924.10312	33.22610743	124.131018	402.8800596	12493.75	4995.848765	10942.33921	1127.208	1195.4196	995.3260622	1862.76	-0.035545554	-0.098154284	-0.039737323	-0.023285135	-0.000931497	0.014002831	0.001161521	0.007808206	-0.011893772	-0.021558944	0.002846085	0.000144957
17/10/2014	962.61011	22769.03181	33.98444498	125.6690383	400.1435222	12616.54695	5171.746586	11348.70122	1164.9156	1170.7897	1017.097948	1886.76	0.013685421	0.037814728	0.022566984	0.012314166	-0.006815611	0.009780683	0.034603142	0.036463712	0.032904859	-0.020818775	0.021638318	0.012801813
20/10/2014	960.08759	22118.27217	33.53295164	127.6172632	402.9586713	12706.28323	5098.010852	11135.19485	1156.688	1214.5807	1013.028217	1904.01	-0.00262394	-0.028997297	-0.013374333	0.015383882	0.007010716	0.007087411	-0.014360028	-0.018992508	-0.007087889	0.036720436	-0.004009343	0.009101116
21/10/2014	953.26703	21147.22514	33.8380441	128.635995	400.0218337	12956.6352	5208.478488	11341.53835	1183.2181	1198.0265	1029.361315	1941.28	-0.007129456	-0.044895364	0.009057148	0.007951018	-0.007314874	0.019511414	0.021437342	0.018361147	0.022677181	-0.013723295	0.015994447	0.019385361
22/10/2014	963.25018	21152.24393	33.47592332	129.7315895	397.9426762	12729.76074	5210.590483	11347.7197	1190.6888	1222.1226	1027.976538	1927.11	0.010418107	0.000237298	-0.010759261	0.008480948	-0.005211165	-0.01766541	0.00040541	0.00054487	0.006294033	0.019913563	-0.001346183	-0.007326078
23/10/2014	948.27753	20284.49262	33.51274559	130.2165136	393.828434	12896.67052	5267.365045	11462.03704	1199.1299	1208.2452	1030.219443	1950.82	-0.015665958	-0.041889312	0.001099358	0.003730934	-0.010392597	0.013026562	0.01083706	0.010023631	0.007064247	-0.011420124	0.002179487	0.012228326
27/10/2014	937.76691	19931.98358	33.34768393	129.5033222	392.0619454	12875.06674	5194.2569	11287.61922	1183.8047	1234.4126	1027.907843	1961.63	-0.011145791	-0.017531027	-0.004937509	-0.005492019	-0.004495516	-0.005602749	-0.006240786	-0.007944953	-0.01869832	0.013675579	-0.000597876	-0.001502722
28/10/2014	960.64349	21044.81219	33.74303034	130.2110641	400.3647332	13091.26309	5242.831589	11560.12861	1210.8158	1228.8867	1035.892516	1985.05	0.024101941	0.054328421	0.011785565	0.005450169	0.020956113	0.016652438	0.009308159	0.023855508	0.022560774	-0.004486592	0.007737873	0.011868342
29/10/2014	968.06073	20970.84172	33.95764435	131.0674875	406.5359734	12981.47619	5235.722295	11568.7751	1189.2632	1245.6584	1042.328504	1982.3	0.007691461	-0.003521095	0.006340106	0.006555658	0.015296456	-0.008421636	-0.001356923	0.000747678	-0.017960392	0.013555588	0.006193768	-0.001386316
30/10/2014	978.09277	21702.11893	34.06341949	131.9789546	409.4287854	12914.15684	5217.134404	11482.87543	1176.3489	1244.2463	1034.871569	1994.65	0.010309699	0.034276919	0.003110073	0.006930113	0.007090561	-0.005199293	-0.003556523	-0.007452834	-0.010918467	-0.00113426	-0.007179825	0.00621081
31/10/2014	993.30792	22353.04227	34.30104876	134.553123	414.5382001	12965.41567	5301.521666	11680.97199	1201.3521	1261.0353	1044.343953	2018.05	0.015436184	0.029552529	0.006951864	0.019316613	0.012402148	0.00396134	0.0160456	0.017104359	0.021032183	0.013403085	0.009111561	0.011663102
03/11/2014	983.9801	21721.37623	35.53608324	134.611937	415.793488	12800.58114	5239.601429	11558.14881	1176.2058	1238.0093	1036.395976	2017.81	-0.009435033	-0.028665576	0.03537268	0.000437011	0.003023584	-0.012794908	-0.011748454	-0.010570479	-0.021153838	-0.018428364	-0.007639605	-0.000118934
05/11/2014	977.87939	21338.53368	35.63307413	134.5462931	414.2727087	12773.95733	5252.108035	11625.71904	1179.1082	1269.771	1043.834788	2023.57	-0.006219334	-0.017782324	0.002725646	-0.000487772	-0.00366424	0.012750183	0.016043215	0.013404617	0.017291857	-0.00854228	0.009694991	0.005684325
07/11/2014	965.36243	20694.78575	33.13260478	134.3651073	413.562557	12962.87832	5192.530801	11515.36492	1151.4821	1256.5562	1041.5757	2031.92	-0.012882733	-0.030632759	-0.072756419	-0.00134755	-0.001715684	0.016885967	-0.018934845	-0.019124009	-0.012461266	0.003333615	-0.000569704	0.000349484
10/11/2014	971.15277	20768.65325	31.65084152	134.7850556	423.2643377	12932.82926	5272.612802	11676.74488	1161.7887	1257.1609	1049.126537	2038.26	0.005980183	0.003563022	-0.0457531	0.003120553	0.023188106	-0.002320776	0.015304819	0.013917023	0.008910905	0.00048112	0.007223286	0.003115344
11/11/2014	967.50409	20464.98576	33.00706432	135.0711036	422.3516566	12977.20239	5272.869964	11640.08287	1158.9843	1258.0166	1051.918302	2039.68	-0.003764136	-0.014729381	0.041956872	0.002120004	-0.002158619	0.003425173	4.88E-05	-0.003144685	-0.002416782	0.000680429	0.002657503	0.00069643
12/11/2014	975.72559	20737.81266	32.94372389	135.8301763	426.3576243	13128.49063	5211.056271	11483.30383	1131.1469	1265.3372	1045.957247	2038.25	0.008461737	0.013243318	-0.00192084	0.005604069	0.009440211	0.01159057	-0.011792225	-0.013560422	-0.024311944	0.005802294	-0.005682959	-0.000701336
13/11/2014	967.45099	20156.29811	32.20409211	135.2097026	424.817838	12991.18319	5216.510769	11519.94406	1134.3212	1271.4812	1045.525003	2039.33	-0.008516622	-0.028441932	-0.02270724	-0.004578476	-0.003618027	-0.010513815	0.001046169	0.003185659	0.002802337	0.004843872	-0.000413337	0.000529726
14/11/2014	965.1557	19811.49909	32.5380014	135.1105822	423.4732887	13162.2772	5226.179256	11506.95618	1145.8943	1275.7357	1040.84789	2039.82	-0.002375332	-0.01725427	0.010315151	-0.000733355	-0.003170021	0.013084039	0.001851724	-0.001128061	0.01015097	0.003340512	-0.004483494	0.000240246
17/11/2014	958.52063	19689.99309	31.80072586	135.7919811	423.0424185	13175.01771	5280.934685	11629.21496	1158.1884	1243.3336	1044.328109	2041.32	-0.00689835	-0.00615199	-0.022919565	0.005030593	-0.001017985	0.000967488	0.010422638	0.010568725	0.01067168	-0.025726872	0.00333806	0.000735089
18/11/2014	958.11462	20051.556	32.10473054	136.117995	420.1693322	13251.58864	5333.942207	11833.90164	1173.9886	1267.301	1049.596466	2051.8	-0.00042367	0.018196215	0.009514273	0.002397956	-0.006814652	0.005795004	0.009987485	0.01744797	0.013549951	0.019093283	0.005032052	0.005120799
19/11/2014	960.05981	20661.92448	32.31118973	134.8226916	419.3692017	13197.20729	5347.66904	11874.1548	1178.7288	1257.3496	1048.827521	2048.72	0.002028169	0.029985853	0.006410213	-0.0095616	-0.00190612	-0.004112204	0.002570182	0.00339574	0.004029559	-0.007883429	-0.000732879	-0.001502249
21/11/2014	983.07483	22091.20236	32.950217	136.9391367	424.9754326	13445.26203	5400.129106	12089.77361	1198.5522	1263.0105	1059.411029	2063.5	0.023689657	0.066886837	0.019584245	0.01557605	0.01327968	0.008325561	0.016967398	0.01649824	0.025451564	0.006990431	0.01020321	0.005223213
24/11/2014	992.57867	21918.15736	33.40146661	137.1657816	431.8765326	13300.92125	5421.233916	12143.85514	1198.4659	1254.1563	1056.30722	2069.41	0.009621033	-0.00786405	0.013601963	0.001653709	0.016108382	-0.010793479	0.003900587	0.004463353	-7.20E-05	-0.007035081	-0.00293405	0.002859972
25/11/2014	989.23859	22018.66963	34.15347034	135.9740919	438.0482434	13395.22794	5444.582068	12251.5673	1209.2231	1268.1989	1055.101387	2067.03	-0.003370728	0.004575317	0.022264392	-0.008725912	0.014189306	0.00706522	0.004297549	0.00883058	0.008935765	0.011134629	-0.001142207	-0.001150748
26/11/2014	994.6593	21951.58167	34.18349423	136.2311669	444.2568107	13384.13136	5455.841325	12369.6611	1209.6624	1268.9535	1063.912162	2072.83	0.00546472	-0.003051518	0.000878701	0.001888833	0.014073749	-0.000828741	0.002065839	0.009592917	0.000363225	0.00059484	0.008315969	0.002802029
28/11/2014	985.0025	21378.23267	32.1776476	137.481066	457.4313807	12888.72378	5480.261944	12459.09506	1210.0365	1260.5801	1053.180076	2067.56	-0.009756087	-0.026465955	-0.060470865	0.009133006	0.029224088	-0.021467828	0.002027847	0.000839683	-0.004089437	0.005950413	-0.002824699	-0.002545655
01/12/2014	961.67273	20403.80157	32.00154089	137.2201873	456.0696549	12910.76977	5458.092902	12423.50062	1190.3496	1274.9222	1045.704482	2053.44	-0.023969984	-0.046652004	-0.005487983	-0.001899364	-0.002981336	0.001709026	-0.004053456	-0.002860993	-0.016403479	0.011313145	-0.007123428	-0.006852732
02/12/2014	964.39203	20113.19512	30.55815067	137.2566606	470.6169837	12831.37616	5452.023672	12342.10099	1187.1838	1272.2004	1053.298956	2066.55	0.002823687	-0.014345162	-0.046152607	0.000265766	0.031399015	-0.006168395	-0.001112588	-0.006573628	-0.002663098	-0.002137157	0.007236298	0.006364115
03/12/2014	968.71289	20434.49461	31.65077076	137.8862843	473.8945961	12980.87278	5415.602443	12296.21425	1190.3696	1268.3597	1055.693025	2074.33	0.004470391	0.015848312	0.035131053	0.00457671	0.006940361	0.011583515	-0.006702727	-0.003724832	0.002679899	-0.003023509	0.002270345	0.00375766
04/12/2014	969.76819	19937.53198	29.09192547	138.0995843	493.4326523	12720.83516	5323.141102	12127.99699	1172.5212	1276.6772	1047.232822	2071.92	0.001088791	-0.024620401	-0.08430184	0.001545732	0.040401454	-0.020235736	-0.017220567	-0.01377485	-0.015107545	0.006536274	-0.008046169	-0.001162496
05/12/2014	971.06171	20086.10778	29.02082242	137.8514574	500.219947	12660.68929	5463.361176	12469.69774	1195.4622	1263.5276	1050.196631	2075.37	0.001332956	0.007424436	-0.002447074	-0.00179834	0.013661516	-0.004739352	0.026000639	0.02778494	0.019376587	-0.010353273	0.002826136	0.001663737
08/12/2014	962.93848	19395.86034	27.8912346	135.9472479	512.6220885	12318.55948	5363.463384	12276.37474	1187.9828	1270.438	1042.58943	2060.31	-0.008400493	-0.034968762	-0.039701119	-0.013909782	0.024491008	-0.027394835	-0.01845428	-0.015624858	-0.006276146	0.005454231	-0.007269959	-0.007282994
09/12/2014	943.98212	19295.533	27.67357183	134.1737489	483.4752204	12408.8549	5274.067262	12113.8399	1168.8691	1281.4633	1025.40855	2059.82	-0.019882301	-0.00518604	-0.007834595	-0.013131334	-0.058538841	0.007303296	-0.016808079	-0.01332807	-0.016220043	0.008640905	-0.016616336	-0.000237857
10/12/2014	942.36047	19109.8735	27.42678689	134.3617292	498.7262628	12067.02962	5239.22632	12143.82542	1160.9686	1256.894	1020.306079	2026.14	-0.001719359	-0.00966848	-0.008957713	0.001400041	0.031057311	-0.027933414	-0.006628003	0.002472252	-0.006782043	-0.01935903	-0.004988459	-0.016486095
11/12/2014	930.3385	18981.95904	26.80826446	132.612027	495.188971	12063.08667	5251.898684	12257.15228	1158.2908	1241.8884	1015.543604	2035.33	-0.012839368	-0.006716135	-0.022809944	-0.01310786	-0.007117924	-0.000326807	0.002415827	0.009288782	-0.002309186	-0.012010474	-0.00467862	0.004525463
12/12/2014	917.92358	18076.43758	26.63980202	131.3180118	497.3194019	11865.75354	5115.618099	11945.43885	1129.7856	1253.515	987.9964196	2002.33	-0.013434357	-0.048879705	-0.006303801	-0.009805823	0.00429303	-0.016493703	-0.026291433	-0.025760107	-0.02491759	0.009318481	-0.027500245	-0.016346465
15/12/2014	902.17822	17600.76364	25.0473266	129.5675538	499.5071164	11758.01304	4977.085064	11598.44083	1092.8568	1236.8763	965.591347	1989.63	-0.017302057	-0.026667009	-0.061639315	-0.013419556	0.004389366	-0.009121429	-0.027453841	-0.029478842	-0.033232695	-0.013362517	-0.022938365	-0.006362811
16/12/2014	881.19312	17156.02555	24.75435376	125.5086165	511.21982	11912.61602	5131.64484	11990.24889	1133.691	1226.1556	993.8611761	1972.74	-0.023535276	-0.025592834	-0.011765716	-0.031827983	0.023177829	0.013063039	0.030581848	0.03322305	0.036683496	-0.008705342	0.028856827	-0.008525252
17/12/2014	894.55621	17881.15846	23.11957901	125.6764335	517.4739276	12212.28628	5118.505817	11880.90646	1118.3429	1222.8676	992.9807314	2012.89	0.015050933	0.041398103	-0.068321548	0.001336202	0.012159469	0.024844509	-0.002563676	-0.009161114	-0.013630645	-0.002685154	-0.000886276	0.020148061
18/12/2014	910.10229	18181.91021	21.79343248	129.1620639	515.297224	12371.08735	5220.498711	12052.88721	1137.4805	1229.4154	1007.717629	2061.23	0.017229259	0.016679597	-0.059071173	0.027357309	-0.004215274	0.012919568	0.019730372	0.014371621	0.016967693	0.005340179	0.01473202	0.023731392
19/12/2014	920.59003	18748.24604	24.31307873	129.5940479	523.4251619	12464.04204	5208.321912	12017.40818	1131.4189	1253.0626	1024.155625	2070.65	0.011457802	0.030673048	0.109405763	0.003338931	0.015650195	0.007485777	-0.002335222	-0.002947953	-0.00534322	0.019051863	0.016180492	0.004559676
22/12/2014	935.02979	18896.77456	23.68195114	131.3116813	526.6930651	12402.14832	5215.505982	12094.43518	1135.7671	1250.7365	1026.835168	2078.54	0.015563588	0.007891046	-0.026301222	0.013166888	0.006223897	-0.004978153	0.001378394	0.006389164	0.003835773	-0.001858057	0.002612927	0.003803157
23/12/2014	928.9693	19008.5948	24.74953092	130.1947754	510.3663543	12548.60705	5269.873105	12117.87294	1143.2927	1242.6018	1020.992132	2082.17	-0.006502698	0.005899985	0.044093333	-0.008542142	-0.03148915	0.011739958	0.010370175	0.001936021	0.006604151	-0.006525171	-0.005706587	0.001744895
29/12/2014	936.72498	18892.38984	27.53837373	129.3675765	533.2934217	12609.78588	5266.579465	12108.12046	1131.6263	1254.6423	1028.555777	2090.57	0.012672339	0.010000316	0.021737142	0.002808478	0.002187175	0.003219081	0.003324606	-0.000805126	-0.010256631	-0.00294431	0.001753413	0.00086138
30/12/2014	933.92328	18828.80003	24.64021764	130.0183898	534.6681498	12613.11278	5162.57664	11923.5488	1123.7122	1252.2367	1018.301041	2080.35	-0.002995434	-0.003371573	-0.111200469	0.005018118	0.002574491	0.0002638	-0.01994529	-0.015361005	-0.007018133	-0.0019192	-0.010020068	-0.004900607
05/01/2015	934.1964	17531.29427	25.52847205	132.0992166	564.4794554	12250.14895	4898.68544	11287.27014	1061.0511	1244.3339	975.1687404	2020.58	0.000292401	-0.071400086	0.035414409	0.015877381	0.054257715	-0.023663511	-0.044389255	-0.040999845	-0.053679571	0.000597687	-0.030814168	-0.018447216
06/01/2015	929.7226	17765.28803	26.32989317	127.9472994	565.2747323	12044.95265	4865.0819	11282.15292	1054.5342	1218.7744	965.5401563	2002.61	-0.004800432	0.013258915	0.030910536	-0.031934825	0.001407876	-0.016892391	-0.006883342	-0.000453465	-0.006160868	-0.020754603	-0.009922831	-0.008933269
08/01/2015	960.6455	18555.24595	27.51522113	131.8374011	555.1810428	12215.03886	5013.391592	11576.89945	1077.5075	1229.2429	990.2932296	2062.14	0.032719192	0.043506107	0.044034431	0.029950898	-0.018017601	0.01066577	0.029887497	0.027669919	0.033173971	0.002533382	0.025941474	0.017730232
09/01/2015	952.5859	18374.81189	26.94585117	132.997796	554.6591864	12122.80465	4936.735391	11397.77305	1048.7414	1234.543	981.0538034	2044.81	-0.008425168	-0.009771742	-0.020910007	0.008763203	-0.000940417	-0.007579526	-0.01540839	-0.015593696	-0.027059725	0.00430241	-0.009373787	-0.008439403
12/01/2015	946.4574	18116.71684	26.90762052	133.9529047	545.7113991	11920.28913	4991.014496	11546.55476	1054.5945	1236.8322	981.890866	2028.26	-0.006454325	-0.014145713	-0.001419803	0.007155724	-0.016263584	-0.016846444	0.010934934	0.012969113	0.005565554	0.001852572	0.000852864	-0.008126593
13/01/2015	950.6224	18141.25444	24.43704841	133.8635422	546.9382256	11868.12782	5054.807896	11712.4862	1071.7218	1233.4361	991.9377929	2023.03	0.004390966	0.001353501	-0.096309179	-0.000667341	0.0022456	-0.004385444	0.012700654	0.014268366	0.016110181	-0.002749582	0.010180229	-0.002581895
14/01/2015	952.5941	18172.2682	23.97285731	133.2466836	544.8811537	11791.06739	4972.8651	11559.6117	1057.2922	1238.4173	970.8685384	2011.27	0.002071967	0.001708111	-0.019178113	-0.004618765	-0.003768159	-0.006514229	-0.016343696	-0.013138197	-0.013555403	0.004030342	-0.021469325	-0.005830024
15/01/2015	958.4826	18387.49952	23.64977617	137.3538656	564.5537889	11736.72685	5061.60256	11746.17979	1062.5134	1252.8857	980.9784397	1992.67	0.006162514	0.011774353	-0.013568594	0.030358382	0.035467961	-0.004619272	0.017686992	0.016010791	0.004926122	0.011615257	0.01035941	-0.009290915
16/01/2015	959.4381	18715.73883	24.54633933	137.5965583	570.0752737	11956.39205	5075.103656	11782.41188	1075.6549	1233.3653	988.9051636	2019.42	0.000996392	0.017693759	0.037209082	0.001765357	0.009732746	0.018543063	0.002663805	0.003079837	0.012292452	-0.015703001	0.008047954	0.013334893
20/01/2015	952.1673	18242.89742	24.17873831	140.5539887	535.0713708	11818.31998	5148.046558	11876.73083	1107.3001	1255.9728	1003.538397	2022.55	-0.007607046	-0.025588997	-0.015089068	0.021265763	-0.06336827	-0.013587305	0.009314783	-0.000800939	0.004198089	0.011257157	0.006969603	0.00154875
21/01/2015	974.1657	18958.22373	24.90020958	141.3723052	560.6601583	11804.15079	5199.251826	11939.89734	1126.1669	1255.8006	1014.273227	2032.12	0.022840658	0.038461985	0.029402556	0.005805197	0.046714802	-0.001199637	0.009897402	0.005304417	0.016895033	-0.000137114	0.010640172	0.004720492
22/01/2015	988.7992	19200.27183	25.4220069	141.8899859	564.2100757	11902.59594	5289.44304	12124.10332	1135.4312	1259.3326	1023.964785	2063.15	0.014909865	0.012686629	0.020738992	0.003655137	0.006311713	0.008305291	0.017198219	0.015309971	0.008192748	0.002808601	0.009509813	0.015154358
23/01/2015	985.5662	18866.39848	25.56269113	143.2823987	563.9015792	11895.8065	5196.644662	11925.39968	1122.7555	1266.1287	1024.025865	2051.82	-0.003274979	-0.017541955	0.005518698	0.009765489	-0.000546925	-0.000570579	-0.017699795	-0.016524928	-0.011226559	0.005382079	5.96E-05	-0.005506737
27/01/2015	982.2203	18829.43114	25.51952398	144.6788749	562.6601772	11958.94873	5228.131826	12016.67255	1147.2549	1283.4435	1035.873791	2029.55	-0.003400677	-0.00196135	-0.001690105	0.009699132	-0.002203878	0.007258693	-0.005452519	-0.010345988	0.009595555	0.007030889	0.005620056	-0.013478269
28/01/2015	968.4851	18490.55594	24.29702442	144.8302921	554.4914033	11663.64217	5230.650336	12150.52437	1132.638	1280.3681	1032.205096	2002.16	-0.014082523	-0.01816102	-0.049089914	0.001046027	-0.01462455	-0.025003349	0.000481607	0.011077262	-0.01282262	-0.002399085	-0.003547929	-0.013587496
29/01/2015	965.7458	18400.52394	24.41750334	144.1719332	547.3107704	11606.75601	5240.463045	12149.89991	1137.3264	1280.7427	1025.472482	2021.25	-0.002832446	-0.004880973	0.004946334	-0.00455609	-0.013034526	-0.004889154	0.001874244	-5.14E-05	0.00413082	0.000292529	-0.00654392	0.009489534
30/01/2015	951.6332	17621.21713	23.97326943	141.8089146	538.3504728	11543.92259	5205.104625	12089.92876	1128.7544	1279.4744	1014.52842	1994.99	-0.014720986	-0.043275444	-0.018360789	-0.016526088	-0.016506993	-0.005428227	-0.006770059	-0.004948159	-0.007565521	-0.000990775	-0.01072957	-0.013077094
02/02/2015	951.5478	17719.95463	23.57944613	142.20761	523.7950242	11847.39604	5233.89477	12246.47931	1134.0449	1276.3145	1016.307386	2020.85	-8.97E-05	0.00558769	-0.01656403	0.002807553	-0.027409352	0.025948984	0.005515896	0.01286572	0.004676075	-0.002472741	0.001751955	0.012879177
03/02/2015	962.7996	18097.15405	23.74770326	141.7985671	536.6895699	12151.40368	5321.57904	12389.54472	1172.1645	1258.0822	1036.100425	2050.03	0.011755369	0.021063306	0.007110415	-0.002880523	0.024319413	0.025336592	0.016614373	0.011614457	0.033061241	-0.01438813	0.019288225	0.014336212
04/02/2015	961.4141	18162.11089	24.43491258	140.9280745	532.2028342	11934.4608	5375.38498	12489.09687	1165.5122	1280.3218	1040.75581	2041.51	-0.001440069	0.003582914	0.028527132	-0.006157859	-0.008395161	-0.018014611	0.010060124	0.008003064	-0.005691393	0.017522955	0.004483115	-0.004164697
05/02/2015	963.6294	17979.71369	25.9150152	140.7299095	525.8303148	12173.95364	5366.4653	12443.07281	1160.2351	1274.3349	1047.010876	2062.52	0.002301559	-0.0100935	0.058809585	-0.001407132	-0.012046119	0.019868641	-0.001660735	-0.003691946	-0.00453799	-0.004687057	0.005992131	0.010238806
06/02/2015	956.4628	17654.05239	25.58543564	139.9638247	515.6657874	12044.0115	5369.822041	12415.86263	1148.6049	1264.7728	1044.786241	2055.47	-0.007464885	-0.018278751	-0.012799269	-0.005458524	-0.019519708	-0.010731157	0.000625308	-0.002189168	-0.010074581	-0.007531894	-0.002127009	-0.003424004
09/02/2015	949.6237	17718.90205	26.47585217	136.8164993	519.13428	12114.48055	5244.0927	12023.10752	1127.509	1275.233	1041.390709	2046.74	-0.007176095	0.003666628	0.034209809	-0.022743387	0.006703721	0.005833911	-0.023692525	-0.032144474	-0.018537301	0.008236406	-0.00325527	-0.004256249
10/02/2015	945.6237	17280.66401	26.48684969	137.4338607	527.3424924	12018.86432	5304.675805	12148.60175	1146.2965	1269.395	1039.554639	2068.59	-0.004221091	-0.025043793	0.000415293	0.004502181	0.01568765	-0.007924034	0.011486416	0.010383656	0.016525536	-0.004588498	-0.001764651	0.010618932
11/02/2015	946.6169	16882.95594	26.94703645	138.3013776	529.9595818	11985.99794	5294.250532	12164.93725	1135.1242	1280.4376	1037.964095	2068.53	0.001049761	-0.0232836	0.017224955	0.006292411	0.004950515	-0.002738312	-0.001967233	0.001343737	-0.009794239	0.008661485	-0.001531196	-2.90E-05
12/02/2015	964.8368	17305.8207	27.2909618	139.9362523	532.5077707	12192.57006	5353.83936	12369.77952	1164.6477	1294.9157	1045.686155	2088.48	0.019064497	0.024738313	0.012682251	0.011751779	0.004796747	0.017087624	0.011192514	0.016698544	0.025676566	0.011243702	0.007412084	0.009598319
13/02/2015	973.2482	17836.77193	27.80932959	141.5505411	538.0002292	12250.06821	5416.627616	12477.44554	1177.3748	1295.0625	1056.770478	2096.99	0.008680169	0.030219264	0.018815983	0.011469856	0.010261496	0.004704751	0.01165947	0.008666295	0.010868576	0.00011336	0.010544261	0.004066455
25/02/2015	979.1598	18088.54519	27.49609106	141.2999262	540.4526723	12258.36754	5539.366812	12719.17234	1212.4313	1353.0843	1070.843669	2113.86	0.00605572	0.01401671	-0.01132771	-0.001772067	0.004548084	0.010044106	0.000723734	0.001991897	-0.005996839	0.003503696	-0.001805789	-0.000766077
26/02/2015	979.0453	18019.64873	28.12978307	140.4175805	552.2130717	12166.64804	5557.348654	12818.98092	1210.3801	1356.2679	1068.524861	2110.74	-0.000116944	-0.003816117	0.022785059	-0.006264066	0.021526901	-0.007510328	0.003240933	0.007816469	-0.00169324	0.002350083	-0.002167751	-0.001477063
27/02/2015	980.7057	17923.55322	28.97288625	142.9439108	553.1414735	12184.54771	5565.46352	12815.46584	1220.1529	1351.0839	1071.1156	2104.5	0.001694501	-0.005347088	0.029531525	0.01783162	0.001679827	0.001470127	0.00145914	-0.000274247	0.008041736	-0.003829577	0.002421659	-0.002960688
02/03/2015	979.4978	17807.06757	29.10539596	144.467418	557.0774107	12177.144	5520.675164	12810.41117	1215.4123	1348.4556	1063.640162	2117.39	-0.001232423	-0.006520237	0.004563149	0.01060168	0.00709041	-0.000607816	-0.008080108	-0.000394497	-0.003892818	-0.001947222	-0.007003582	0.006106289
03/03/2015	977.6778	17661.83558	29.05111788	145.2054464	545.1646373	12116.77342	5437.9784	12597.90605	1198.1614	1353.1306	1058.888324	2107.78	-0.001859823	-0.008189303	-0.001866621	0.00509561	-0.021616372	-0.004970026	-0.015092791	-0.0167276	-0.014295146	0.003460933	-0.004477533	-0.004548937
04/03/2015	962.5957	16935.01896	28.21057999	143.1482676	548.1726112	12147.90593	5470.06014	12670.65871	1192.1655	1344.0129	1053.250236	2098.53	-0.015546678	-0.042022524	-0.029359879	-0.014268682	0.005502385	0.002566078	0.005882237	0.005758369	-0.005016814	-0.00676103	-0.005338761	-0.004398161
05/03/2015	959.0253	16828.78909	28.45356326	143.5006609	543.0196268	12076.69119	5494.109219	12733.78867	1203.7711	1355.7519	1058.362789	2101.04	-0.003716034	-0.00629255	0.008576315	0.002458711	-0.009444757	-0.005879557	0.004386856	0.004970003	0.009687811	0.008696368	0.00484233	0.001195361
10/03/2015	927.8151	15431.17331	27.75920178	139.0036692	549.8914532	11547.12934	5242.23791	12349.10804	1167.8919	1333.8944	1011.391173	2044.16	-0.033084989	-0.086701352	-0.024706018	-0.031839311	0.012575437	-0.021071102	-0.022551101	-0.01837905	-0.021657998	-0.000929851	-0.024900819	-0.017106871
11/03/2015	927.081	15695.49087	27.55250565	138.7960211	550.6115266	11550.19199	5286.61995	12488.37622	1177.8592	1343.3868	1002.146866	2040.24	-0.000791527	0.016983761	-0.0074739	-0.001494949	0.001308626	0.000265196	0.008430602	0.011214472	0.008498225	0.007091104	-0.009182217	-0.001919499
12/03/2015	932.925	15682.87988	26.55883803	140.9617878	560.4648678	11627.74148	5293.053329	12522.69261	1180.8525	1360.7193	1005.968079	2065.95	0.006283871	-0.000803801	-0.036730906	0.015483464	0.017737033	0.00669169	0.001216177	0.002744098	0.002538082	0.012819569	0.003805775	0.012522721
13/03/2015	921.1474	15063.33034	26.70428727	137.6197913	564.6633779	11517.9828	5297.058312	12582.38209	1164.4436	1363.1115	992.2892681	2053.4	-0.012704745	-0.040306328	0.00546155	-0.023994098	0.007463202	-0.009484214	0.000756363	0.004755182	-0.013993259	0.001756497	-0.013690953	-0.006093213
16/03/2015	926.3624	15144.85335	26.2546745	137.5979298	577.1710368	11629.70266	5343.066612	12845.462	1181.5947	1367.5013	1005.206472	2081.19	0.005645452	0.005397425	-0.016980075	-0.000158867	0.021908885	0.009652864	0.008648129	0.020693009	0.01462159	0.003215252	0.012933579	0.01344289
17/03/2015	932.9643	15387.12362	25.93238584	139.4517077	587.3536674	11661.34158	5348.267055	12741.63398	1173.2929	1371.7314	1006.51941	2074.28	0.007101418	0.01587027	-0.012351443	0.01338248	0.017488491	0.002716833	0.000972833	-0.0081157	-0.007050727	0.003088532	0.001305285	-0.00332574
18/03/2015	942.2092	15846.89835	26.43066509	138.9380011	601.8412542	11903.13445	5331.398464	12628.59798	1169.9315	1383.7462	1017.900415	2099.5	0.009860394	0.029442762	0.019032286	-0.003690562	0.024366575	0.020522532	-0.003159014	-0.008910974	-0.00286904	0.008720721	0.011243838	0.012085116
19/03/2015	944.0986	15611.48031	26.21050624	138.5567325	606.0614858	11687.82807	5378.197086	12704.98938	1178.7643	1379.2403	1025.293577	2089.27	0.002003279	-0.014967233	-0.008364561	-0.002747936	0.006987729	-0.0182538	0.008739624	0.006030857	0.007521486	-0.003261619	0.007236899	-0.004884498
20/03/2015	949.6882	16029.17335	27.22076255	137.9114306	610.9868227	11878.85364	5482.279224	12973.62511	1217.073	1391.7192	1045.14386	2108.1	0.00590311	0.026403835	0.037819679	-0.004668191	0.00809395	0.01621185	0.019167727	0.020923678	0.031982109	0.009006977	0.019175553	0.008972345
23/03/2015	954.0823	16325.21189	26.69899274	137.5689616	621.9460239	11966.72534	5515.492224	12980.74061	1227.4726	1401.6781	1047.967838	2104.42	0.004616216	0.018300258	-0.019354172	-0.002486342	0.017777919	0.007370095	0.006039969	0.000548308	0.008508463	0.007130344	0.002698356	-0.001747173
24/03/2015	952.1313	16451.93407	27.22877541	137.2753061	623.1806542	12064.04288	5571.6666	13146.23055	1240.1995	1406.2331	1044.041093	2091.5	-0.002046991	0.007732388	0.019648494	-0.002136887	0.001983141	0.008099456	0.010133319	0.0126683	0.010314995	0.003244407	-0.003754047	-0.006158383
25/03/2015	951.5583	16477.33736	27.48804683	137.0227038	617.574337	11927.27491	5515.557515	13034.05402	1240.9258	1391.2049	1042.790408	2061.05	-0.000601989	0.001542901	0.009476916	-0.00184181	-0.009037006	-0.011401579	-0.010121481	-0.008569595	0.00058546	-0.010744363	-0.001198645	-0.01466595
26/03/2015	938.4193	15849.79005	27.56399868	133.4511398	621.1499601	11923.50253	5493.467855	12996.07006	1221.3126	1396.8248	1021.421601	2056.15	-0.013904092	-0.038829689	0.002759276	-0.026411216	0.005773089	-0.000316332	-0.004013015	-0.002918463	-0.015931532	0.004031455	-0.020704822	-0.00238026
27/03/2015	933.6647	15530.33854	27.85097941	133.8821358	622.375648	11755.88889	5464.975536	12884.25905	1220.9149	1381.4146	1017.82904	2061.02	-0.005079484	-0.020360818	0.010357607	0.003224412	0.001971312	-0.014157157	-0.005200079	-0.008640672	-0.000325686	-0.011093614	-0.003523417	0.002365704
30/03/2015	955.7597	15719.8141	27.93865704	136.0191786	639.3250248	11745.36359	5513.07744	13107.27784	1228.8677	1378.941	1019.349012	2086.24	0.023389141	0.012126525	0.003143154	0.015836066	0.026869125	-0.000895723	0.008763341	0.017161299	0.006492681	-0.001792233	0.001492234	0.012162397
31/03/2015	961.4351	15946.05481	27.81492295	136.2511119	633.5472067	11765.70346	5415.693276	12874.4023	1213.9269	1352.5392	1005.702057	2067.89	0.005920542	0.01428949	-0.004438613	0.001703699	-0.009078457	0.001730239	-0.017822085	-0.017926614	-0.0122327	-0.019332099	-0.013478338	-0.008834639
01/04/2015	978.8199	16582.44513	28.82740676	137.8190333	644.3484385	11834.74576	5444.41761	12907.48419	1225.9153	1372.1456	1007.201909	2059.69	0.017920598	0.039133162	0.035753885	0.011441877	0.016905119	0.005850948	0.005289891	0.00256629	0.009827272	0.014391931	0.001490238	-0.003973278
07/04/2015	1002.2628	17205.44383	30.00277797	139.6472222	669.8632675	12147.1849	5587.495793	13150.38214	1256.6571	1396.6085	1032.033766	2076.33	0.02366786	0.036881222	0.039963418	0.013177929	0.03883398	0.003741659	0.016639187	0.0145304	0.014838062	-0.001392692	0.022052699	-0.002064014
08/04/2015	1036.0067	17404.92037	30.42734147	140.7181695	675.1020683	12133.99266	5579.657332	13073.35113	1242.1519	1401.6802	1034.019357	2081.9	0.033113367	0.011527111	0.014051618	0.007639691	0.007790279	-0.001086623	-0.001403843	-0.005874925	-0.011609821	0.003624862	0.00192211	0.002679026
09/04/2015	1054.7248	17661.93188	30.86604846	141.7261366	668.4493308	12171.46601	5612.12273	13108.12246	1240.0395	1395.8454	1032.172247	2091.18	0.017906269	0.014658636	0.01431523	0.007137488	-0.009903293	0.003083536	0.005801667	0.002656179	-0.001702045	-0.004171407	-0.001787937	0.004447562
10/04/2015	1063.0036	17606.27101	31.53681598	141.5411364	680.9678932	12232.45628	5539.16622	13080.08961	1239.5233	1400.7395	1038.165812	2102.06	0.007818606	-0.003156436	0.0214988	-0.001306188	0.01855456	0.004998409	-0.013085044	-0.002140876	-0.000416364	0.003500058	0.005789955	0.005189316
13/04/2015	1082.6888	17492.18589	32.86199915	142.2956675	695.1654767	12216.95521	5544.147424	13019.8279	1241.1727	1404.823	1033.361858	2092.43	0.018349091	-0.006500885	0.041161325	0.005316667	0.020634755	-0.001268012	0.000898866	-0.004617779	0.001329788	0.002911005	-0.004638087	-0.004591746
15/04/2015	1076.1654	17901.66895	32.27904238	141.088125	689.523923	12561.68293	5558.576865	12939.53459	1244.5399	1408.2021	1047.816014	2106.63	-0.006043409	0.023139685	-0.017898772	-0.008522363	-0.00814852	0.019323211	0.008349529	0.001724728	0.00194051	-0.00011688	0.002265559	0.005135087
16/04/2015	1085.9755	18076.50929	33.39959963	140.6010183	709.1472049	12631.779	5595.951239	12851.97895	1233.133	1421.0293	1052.274245	2104.99	0.009074494	0.00971932	0.034125736	-0.003458473	0.028061735	0.005564639	0.006701227	-0.006789518	-0.009207818	0.009067684	0.004245758	-0.000778798
17/04/2015	1071.1934	17666.34688	33.34863281	138.5999515	724.8943087	12561.78443	5561.921364	12640.16018	1210.8947	1412.2252	1045.437831	2081.18	-0.013705307	-0.022951742	-0.001527136	-0.014334485	0.021962735	-0.005556558	-0.006099726	-0.016618742	-0.018198577	-0.006214852	-0.006517995	-0.011375676
20/04/2015	1048.7335	17644.00066	33.31202565	134.7719412	712.0785545	12602.28945	5562.652757	12751.69509	1223.9666	1420.8808	1051.082202	2100.4	-0.021190108	-0.001265704	-0.001098314	-0.028007711	-0.017837628	0.003219277	0.000131491	0.00878515	0.010737388	0.006110345	0.005384527	0.009192762
22/04/2015	1077.3216	18095.4047	31.08158183	134.4598722	744.0562763	12516.16781	5598.273987	12749.11559	1217.4294	1431.7243	1055.95451	2107.96	0.026894715	0.025262202	-0.069303043	-0.002318219	0.043928437	0.001605968	0.007557447	-0.002055676	0.000685778	-0.001858755	0.001617651	0.00507462
23/04/2015	1077.9977	18511.94295	30.98731724	133.3033223	746.3080519	12672.77293	5578.721852	12628.64038	1220.6854	1431.6928	1060.573646	2112.93	0.000627378	0.022758067	-0.00303742	-0.008638656	0.003021781	0.012434595	-0.003498642	-0.009494624	0.002670918	-2.20E-05	0.004364831	0.002354955
24/04/2015	1080.4347	19028.3841	32.60976995	131.2549685	743.1416212	12660.91208	5630.04948	12784.06404	1239.311	1439.2888	1072.216224	2117.69	0.002258121	0.027515676	0.051033936	-0.015485394	-0.004251819	-0.00093637	0.009158539	0.012232118	0.015143076	0.005291582	0.010917807	0.002250262
27/04/2015	1084.0536	18997.51988	33.37930595	129.6467187	762.7367658	12680.00992	5702.014402	13028.77895	1261.0097	1447.0032	1078.571282	2108.92	0.003343888	-0.001623326	0.02332419	-0.012328553	0.026026339	0.001507273	0.012701286	0.018961278	0.017357169	0.005345556	0.005909534	-0.004149904
28/04/2015	1088.5371	19285.42847	32.60001166	131.8149498	755.8990673	12756.50042	5652.952326	12906.60088	1260.3705	1449.4901	1075.018076	2114.76	0.004127336	0.015041371	-0.02362348	0.016585841	-0.009005114	0.006014247	-0.008641572	-0.009421799	-0.000507024	0.00171718	-0.003299802	0.002765363
29/04/2015	1081.7597	18836.06496	31.94759111	130.657234	756.5924639	12764.98378	5544.336878	12578.27854	1252.2354	1425.4555	1074.891502	2106.85	-0.006245618	-0.023576428	-0.020215864	-0.008821684	0.000916893	0.000664802	-0.01940092	-0.025767476	-0.006475451	-0.016720428	-0.000117748	-0.00374739
30/04/2015	1073.7189	18785.08001	32.654648	129.7566018	750.2397801	12619.79443	5659.638535	12846.08717	1263.9091	1398.2633	1070.927446	2085.51	-0.007460837	-0.002710443	0.021890422	-0.006916958	-0.008431889	-0.011439212	0.020583003	0.021067863	0.009279104	-0.019260445	-0.003694683	-0.010180511
05/05/2015	1074.3328	18957.17528	33.66915141	132.32951	726.1501863	12569.5328	5529.673619	12592.98186	1236.9451	1398.8242	1055.38113	2089.46	0.000571588	0.009119564	0.030594826	0.019634698	-0.032636001	-0.011018099	-0.024603949	-0.02860894	-0.025339452	0.001250044	-0.00539405	-0.011907989
06/05/2015	1059.8138	18773.42933	33.122027	128.3719277	714.5957208	12478.31395	5594.32557	12746.21845	1259.8759	1406.2053	1058.078787	2080.15	-0.013606585	-0.009739966	-0.0163835	-0.030363364	-0.016039904	-0.0072836	0.011623999	0.012094972	0.018368513	0.005262773	0.002552836	-0.004465653
07/05/2015	1039.9368	18713.06135	33.75202074	126.0895486	694.4696207	12449.52145	5615.44221	12896.71009	1259.6339	1394.8844	1048.813105	2088	-0.01893329	-0.003220789	0.01884176	-0.017939378	-0.028568539	-0.002310069	0.003767547	0.011737611	-0.000192101	-0.008083255	-0.00879565	0.003766664
08/05/2015	1060.651	19073.61869	33.92512137	128.6147688	709.9943175	12547.57651	5711.926619	13139.48803	1279.5798	1402.6566	1085.929378	2116.1	0.019722928	0.019084412	0.005115494	0.01982929	0.022108548	0.007845356	0.017036038	0.018649803	0.01571062	0.005556465	0.034777041	0.013368102
12/05/2015	1055.7579	18690.51028	33.58784342	127.2251577	742.1667582	12517.18256	5591.009135	12893.8416	1274.4213	1414.0045	1086.515437	2099.12	-0.004623973	-0.020290236	-0.009991585	-0.010863236	0.044316993	0.000373996	-0.001973298	-0.008695323	0.001052482	0.002619828	-0.006547589	-0.002954015
13/05/2015	1057.1735	18728.5636	33.04120674	129.6438436	738.7805701	12518.35882	5567.703106	12737.47327	1291.6439	1425.3574	1092.590078	2098.48	0.00133994	0.0020339	-0.016408727	0.018832614	-0.004573011	9.40E-05	-0.004177196	-0.012201502	0.013423555	0.007996839	0.005575367	-0.000304936
14/05/2015	1058.9688	18867.28496	33.86526326	130.4208399	739.5816612	12524.47704	5742.969089	13200.15846	1311.0597	1412.9692	1100.253799	2121.1	0.001696767	0.007379644	0.024634335	0.005975426	0.001083755	0.00048862	0.030993739	0.035680534	0.014919993	-0.008729283	0.006989784	0.010721549
15/05/2015	1073.3344	19152.78433	33.77691334	131.0404613	727.309406	12567.06039	5656.999296	12967.19558	1314.697	1425.5493	1100.214951	2122.73	0.01347446	0.015018633	-0.002612275	0.004739688	-0.016732724	0.003394243	-0.015082748	-0.017806082	0.002770479	0.008863907	-3.53E-05	0.000768174
19/05/2015	1068.6649	18327.93501	33.7148372	132.5809131	745.3644319	12361.85415	5721.1414	13252.02294	1292.5338	1431.6733	1083.666644	2127.83	0.000525841	-0.017231167	0.004505388	-0.00134804	0.030617508	-0.016463683	0.00220856	0.003575458	-0.000390938	-0.003093752	-0.008952891	-0.000643641
20/05/2015	1062.1452	18093.17317	33.28459851	133.1764802	750.4343737	12358.83076	5707.20294	13173.12895	1292.8384	1434.5388	1089.968198	2125.85	-0.006119476	-0.012891705	-0.012843231	0.004482043	0.006778935	-0.000244604	-0.00243928	-0.005971147	0.000235633	0.001999504	0.005798188	-0.000930959
21/05/2015	1061.3257	18193.59897	33.3252999	133.4559023	765.4232852	12453.80898	5729.82111	13208.84805	1292.6868	1438.0227	1099.016088	2130.82	-0.00077185	0.005535133	0.001222082	0.002095936	0.019776791	0.007655669	0.00395526	0.002707843	-0.000117268	0.002425641	0.008266795	0.00233516
22/05/2015	1068.4827	17741.36705	33.36631918	134.284397	786.9409924	12357.3368	5741.522396	13190.27716	1282.457	1435.4544	1091.603546	2126.06	0.006720818	-0.025170793	0.001230118	0.006188813	0.027724273	-0.007776558	0.002040091	-0.001406932	-0.007945074	-0.001787591	-0.006767556	-0.002236381
26/05/2015	1066.6426	17107.87929	33.125089	131.7105135	828.9878653	12111.37845	5554.275804	12701.61704	1236.7659	1426.6855	1069.60871	2104.2	-0.001723646	-0.0363599	-0.007256012	-0.019353482	0.05205225	-0.018250236	-0.011341683	-0.037750669	-0.007136942	-0.006127532	-0.020354869	-0.010335154
27/05/2015	1061.3342	17089.28065	33.00683792	131.2466003	834.9134543	12128.15635	5629.782339	12786.97852	1261.0442	1420.2532	1078.624112	2123.48	-0.004989162	-0.00108773	-0.003576221	-0.003528436	0.007122555	0.001384342	0.013502734	0.006698039	0.019440281	-0.004518756	0.008393369	0.009120905
28/05/2015	1042.5642	17003.34546	32.49101294	131.3557056	780.26087	12148.77362	5598.179568	12723.88027	1261.5538	1424.6707	1076.1375	2120.79	-0.01784354	-0.005041288	-0.015751224	0.000830955	-0.067699759	0.001698508	-0.005629313	-0.004946786	0.000404028	0.003105534	-0.002308017	-0.001267592
29/05/2015	1036.9225	16599.43369	30.77392347	133.2251566	779.1207189	12072.11546	5493.65533	12520.96054	1254.0152	1426.5018	1063.633339	2107.39	-0.005426064	-0.024041537	-0.054295835	0.01413165	-0.001462312	-0.006329942	-0.018847618	-0.016076481	-0.005993572	0.001284454	-0.011687516	-0.006338446
02/06/2015	1043.0657	17250.7729	31.11263827	130.0340384	829.5573724	12173.38814	5519.418934	12494.53352	1278.3812	1426.998	1062.276673	2109.6	0.005906974	0.038488369	0.010946421	-0.024244354	0.062726272	0.012211878	0.003581168	-0.001685684	0.027568671	0.000347783	0.005580905	-0.001009161
03/06/2015	1036.1698	17165.22883	30.47961034	128.2819345	829.2799214	12169.50132	5605.044878	12714.60491	1296.5537	1422.8625	1066.282919	2114.07	-0.006633135	-0.00497119	-0.020556165	-0.013565795	-0.000334513	-0.000319339	0.015394474	0.017460095	0.014115154	-0.002902249	0.003764284	0.002116643
05/06/2015	1022.0828	16721.12814	30.04266168	128.3302066	847.8859889	12024.40711	5520.086132	12560.96287	1239.3474	1403.1949	1038.08863	2092.83	-0.013688524	-0.02621268	-0.014439519	0.000376226	0.02218842	0.001059977	-0.022188057	-0.021516314	-0.036172445	-0.012906212	-0.015744599	-0.001437211
09/06/2015	1013.3482	17044.01381	29.69140043	126.4206308	863.0541861	12002.03305	5456.012478	12375.35112	1236.3398	1390.0317	1034.599643	2080.15	-0.008582608	0.019125968	-0.011760971	-0.014991994	0.017731297	0.009235355	0.006231308	0.001996879	-0.001839306	-0.009425155	-0.003133154	0.000418327
10/06/2015	1015.7788	17469.66278	29.56698265	128.1749377	861.5754019	12142.42375	5566.084989	12706.23338	1272.6364	1404.183	1060.663765	2105.2	0.002395711	0.024666775	-0.004199168	0.013781345	-0.001714901	0.011629359	0.019973725	0.026386009	0.028935414	0.010129086	0.024880372	0.011970468
11/06/2015	1010.2279	17038.02164	30.13832063	125.5410957	864.3040677	12082.1833	5583.842784	12728.9785	1268.5386	1410.3645	1060.530439	2108.86	-0.00547966	-0.025018407	0.019139185	-0.020762871	0.003162061	-0.004973503	0.003185278	0.001788475	-0.003225125	0.004392543	-0.000125708	0.001737043
16/06/2015	1002.5398	17279.24	30.19510421	126.1792267	824.1721567	11982.65919	5427.90299	12385.85722	1224.5508	1405.4799	1048.466577	2096.29	-0.007639369	0.014058367	0.001882326	0.00507017	-0.047545201	0.000202698	0.004807523	0.005092762	0.00059656	-0.008114949	0.005019436	0.005673679
17/06/2015	1009.1104	17184.70922	30.80370608	127.411922	838.2755471	12040.68323	5403.340298	12382.09748	1216.7269	1391.0118	1050.073183	2100.44	0.00653257	-0.005485791	0.019955211	0.009721988	0.016967425	0.004830647	-0.004535534	-0.000303597	-0.006409698	-0.010347414	0.001531165	0.001977731
18/06/2015	1015.9826	17801.23732	30.8004282	129.4261935	807.3990435	12080.34677	5477.888592	12658.78212	1247.7278	1390.9641	1064.599324	2121.24	0.006787072	0.035247978	-0.000106418	0.015685466	-0.037528838	0.003288714	0.013702397	0.022099535	0.025159753	-3.43E-05	0.013738647	0.009853977
19/06/2015	1011.2332	17459.6102	31.18370301	130.5596285	755.2362078	11946.12751	5440.886563	12474.20899	1251.7312	1405.7216	1065.645023	2109.99	-0.004685647	-0.019377742	0.012367026	0.008719261	-0.066787465	-0.011172731	-0.006777715	-0.014687981	0.003203416	0.010553661	0.000981764	-0.005317615
23/06/2015	1029.1045	17324.15026	30.94335184	132.8838396	772.2165954	12085.38879	5666.624672	12932.26182	1282.7541	1430.9936	1075.582702	2124.2	0.01751843	-0.007788728	-0.007737446	0.017645314	0.022234516	0.007139214	-0.000758254	-0.00537326	-0.014209338	0.017818263	-0.002864966	0.000635735
24/06/2015	1032.6105	17453.57386	30.47238328	132.5494685	791.1743592	12054.44355	5657.350955	12862.72384	1276.6063	1428.6288	1076.329022	2108.58	0.003401055	0.007442937	-0.015337366	-0.002519437	0.024253298	-0.002563834	-0.001637891	-0.005391602	-0.004804178	-0.001653925	0.000693634	-0.007380526
25/06/2015	1021.6247	17146.80124	30.18034345	133.1705312	763.7705534	12089.18283	5649.740226	12856.78948	1287.7153	1427.8347	1071.142205	2102.31	-0.010695859	-0.017732794	-0.009629974	0.004674573	-0.035250951	0.002877721	-0.001346187	-0.000461468	0.008664334	-0.000556002	-0.004830637	-0.002977995
26/06/2015	1010.0281	17275.47972	30.11669774	132.8745581	707.3481665	12024.43362	5667.282234	12873.82009	1289.6196	1421.6388	1062.827906	2101.49	-0.011416051	0.007476499	-0.002111073	-0.002224985	-0.07674442	-0.005370357	0.003100113	0.001323763	0.001477728	-0.00434881	-0.007792368	-0.000390123
30/06/2015	1001.1013	17110.44564	29.79882573	132.6722457	722.6255782	11651.98559	5359.75478	12246.32693	1221.5704	1408.416	1029.900918	2063.11	-0.008877458	-0.009599006	-0.010610772	-0.001523742	0.021368215	-0.003526496	-0.011467329	-0.007532976	-0.004444294	-0.009344622	-0.013524468	0.002654858
02/07/2015	998.2864	17037.86715	29.58147366	134.4027388	660.5018649	11668.38581	5351.030696	12282.54071	1225.8372	1414.6395	1034.974684	2076.78	-0.002988958	0.007180148	0.007393437	0.002323785	-0.035842513	0.001406515	-0.012869514	-0.010352405	-0.013184126	0.005565281	0.003556375	-0.000308122
07/07/2015	943.1972	16457.18104	28.61382137	135.5628297	628.7218758	11504.48395	5033.331984	11670.78822	1121.9834	1414.3196	992.7129817	2081.34	-0.056764828	-0.034676427	-0.03325841	0.008594415	-0.049310957	-0.00261394	-0.02996982	-0.026850988	-0.041232775	-0.005053603	-0.026665884	0.006062523
08/07/2015	903.0335	16042.17668	27.87525865	133.105154	591.9779611	11312.45683	5114.055648	11847.82352	1163.0541	1380.73	995.9234779	2046.68	-0.043515729	-0.025540623	-0.026150357	-0.018295773	-0.060219584	-0.016832375	0.015910571	0.015055195	0.035951378	-0.024036223	0.003228845	-0.016792949
10/07/2015	951.9261	16489.22054	28.50090294	133.4416404	654.4017349	11366.09354	5484.083795	12656.53215	1249.6611	1362.0484	1034.818272	2076.62	0.052727754	0.02748557	0.02219626	0.002524784	0.10025203	0.011448393	0.041979317	0.040397341	0.039403829	-0.009552639	0.022460448	0.012262959
14/07/2015	964.5079	17049.08252	29.09505564	135.1206878	662.3555074	11459.49765	5551.317657	12704.29239	1238.0354	1401.3794	1050.258545	2108.95	0.013130617	0.033389524	0.020632482	0.012504131	0.012080996	0.004543368	0.005222642	0.001197235	-0.005524135	0.028467294	0.005561909	0.004443343
15/07/2015	956.7425	16778.92734	28.80475417	135.8832234	642.262422	11348.51393	5556.506516	12704.01169	1247.4313	1402.6777	1054.577613	2107.4	-0.008083738	-0.015972617	-0.010027802	0.005627503	-0.030805455	-0.009732071	0.000934271	-2.21E-05	0.007560709	0.000926015	0.004103953	-0.000735233
16/07/2015	964.5705	16916.27885	29.16462246	137.089844	644.9347791	11357.81033	5565.53405	12732.60309	1262.6674	1413.9692	1058.368964	2124.29	0.008148639	0.00815263	0.012415966	0.008840641	0.004152217	0.000818838	0.00162336	0.002248052	0.01213999	0.008017732	0.00358869	0.007982669
17/07/2015	966.1967	16444.68881	28.97398438	137.3165405	667.6937038	11274.99807	5579.948271	12711.18704	1256.9392	1416.6964	1058.000603	2126.64	0.001684512	-0.028273847	-0.006558078	0.001652269	0.034680347	-0.007317928	0.00258656	-0.001683402	-0.004546908	0.001926897	-0.000348107	0.001105641
21/07/2015	965.1527	16181.79189	28.78033417	135.6099415	677.9109951	11103.05839	5549.309619	12610.93616	1264.5753	1427.1755	1051.994333	2119.21	-0.00108111	-0.016115904	-0.006706024	-0.012506088	0.015186463	0.000353129	-0.005628173	-0.009837097	-0.00605411	0.007369634	-0.005886607	-0.004270764
22/07/2015	958.2127	15866.06214	28.69400465	137.1639712	679.3412323	10974.24254	5541.017814	12559.83443	1259.1426	1409.663	1041.140064	2114.15	-0.007216549	-0.019704281	-0.003004109	0.011394393	0.002107549	-0.011669661	-0.001495322	-0.004060408	-0.004305321	-0.012346647	-0.0103714	-0.002390537
23/07/2015	952.0513	15163.21734	28.34179772	136.3225261	695.8368813	10940.53992	5594.905326	12662.16979	1267.7644	1416.6979	1031.2805	2102.15	-0.006450858	-0.045309788	-0.012350537	-0.006153487	0.023991714	-0.003075791	0.009678216	0.008114812	0.006824021	0.004978072	-0.009515094	-0.00569221
24/07/2015	938.0757	14810.33352	27.81853558	134.5088513	686.9836311	10883.19141	5532.246104	12412.97556	1261.0365	1412.9317	1018.049555	2079.65	-0.014788271	-0.023547435	-0.01863512	-0.013393588	-0.012804802	-0.005255622	-0.01126252	-0.01987645	-0.005321032	-0.002661975	-0.012912638	-0.01076102
28/07/2015	907.3712	14670.0383	27.29595656	132.155965	617.929211	10889.88938	5487.4953	12319.23577	1259.5421	1391.473	1020.438394	2093.25	-0.033279022	-0.009517945	-0.018963966	-0.017647228	-0.10593656	0.014499422	0.007050813	0.007583424	0.014061169	-0.015303867	0.006708477	0.012310022
29/07/2015	919.1549	15036.25509	26.93850034	132.7830656	639.2854711	11048.98022	5534.23632	12366.67055	1262.4477	1392.7513	1035.622944	2108.57	0.012903033	0.024657088	-0.013182077	0.004733933	0.033977196	0.014503357	0.008481662	0.00384307	0.002304213	0.000918245	0.014770791	0.007292111
30/07/2015	914.0172	14828.79135	27.3852409	133.2775496	625.1580007	11055.17294	5528.35311	12332.20782	1254.1462	1398.1709	1040.784848	2108.63	-0.005605271	-0.013893638	0.016447712	0.003717082	-0.022346682	0.000560322	-0.001063623	-0.002790633	-0.006597433	0.003883739	0.004971967	2.85E-05
31/07/2015	918.5837	14987.99835	28.29264323	134.8044689	618.0749305	11061.49847	5574.098387	12402.56933	1275.5363	1413.9818	1044.629622	2103.84	0.004983638	0.010679118	0.032597599	0.011391557	-0.011394722	0.000572014	0.008240619	0.005689293	0.016911695	0.011244814	0.003687304	-0.002274201
04/08/2015	908.7681	14437.72785	26.80521293	135.9068626	633.7576012	10994.72686	5609.551222	12570.74561	1262.0196	1413.651	1041.019738	2093.32	-0.010743081	-0.037405001	-0.054005433	0.008144467	0.025056852	-0.006054691	0.000369041	0.003085546	-0.011306582	-0.000233977	-0.001333611	-0.002252253
05/08/2015	913.5129	14430.66791	26.90906606	136.7837156	623.3367081	10997.11101	5655.601259	12663.78529	1273.1874	1406.6858	1051.830519	2099.84	0.005207551	-0.000489112	0.003866877	0.006431143	-0.016579714	0.000216821	0.008175707	0.007374031	0.008810225	-0.004939278	0.010331248	0.003109829
06/08/2015	907.0018	14149.87551	26.71799663	137.136365	617.7604585	10990.16631	5651.611735	12610.38135	1272.7083	1415.9926	1044.248418	2083.56	-0.007153063	-0.019649832	-0.007125889	0.002574836	-0.008986061	-0.000631702	-0.00070566	-0.004225977	-0.00037637	0.006594328	-0.007234588	-0.007783182
07/08/2015	909.3251	13809.00563	26.46920663	136.6308695	631.7065753	10890.65712	5639.811975	12572.1171	1267.8987	1425.3648	1039.004917	2077.57	0.002558241	-0.024384865	-0.009355326	-0.00369289	0.022324232	-0.009095624	-0.00209004	-0.003038958	-0.003786186	0.006597012	-0.005033965	-0.002879028
11/08/2015	908.9463	14051.98442	26.32450459	134.3151365	650.6299199	11000.20604	5636.977665	12485.13008	1280.7514	1425.7906	1035.916772	2084.07	-0.000416659	0.017442664	-0.005481805	-0.017094102	0.029515994	-0.011472839	-0.010094685	-0.018545929	-0.003818423	0.000298686	-0.008015952	-0.00960313
12/08/2015	890.8092	13895.42831	26.85738604	131.2327946	637.5996554	11053.36468	5494.317165	12186.40245	1261.8351	1418.309	1025.481383	2086.05	-0.020155753	-0.011203738	0.02004063	-0.023216	-0.020230414	0.004820874	-0.025633732	-0.024217565	-0.014879847	-0.00526115	-0.010124661	0.000949613
13/08/2015	889.6943	13689.25038	26.21026225	130.2172013	647.5369019	10898.95897	5539.891665	12236.15247	1274.23	1414.0105	1020.766875	2083.39	-0.001252343	-0.014949006	-0.024389845	-0.007768969	0.015465196	-0.0140676	0.00826063	0.004074109	0.009774985	-0.003035324	-0.004607962	-0.001275951
14/08/2015	896.0672	13668.33822	26.75784546	133.2453549	650.0160439	10905.80507	5536.872637	12271.49989	1267.4557	1412.6732	1021.222218	2091.54	0.00713749	-0.001528802	0.020676696	0.022988367	0.003821262	0.000627945	-0.00054511	0.002884605	-0.005330569	-0.000946197	0.00044598	0.003904262
18/08/2015	880.4474	13632.09032	25.81911779	132.1610473	614.1540899	10871.53033	5498.2025	12073.00752	1268.1493	1418.3232	1020.278396	2096.92	-0.017585223	-0.002655484	-0.035712501	-0.008170968	-0.056751188	-0.00183535	-0.006338095	-0.005843799	-0.00328522	0.003991533	0.000524367	-0.002628974
19/08/2015	872.8896	13369.79567	25.42743385	132.6368669	621.5173627	10706.81159	5392.53481	11794.16181	1249.574	1399.9489	999.404417	2079.61	-0.0086211	-0.019428487	-0.015286553	0.003593836	0.01191799	-0.01526734	-0.019405666	-0.02336753	-0.0147559	-0.013039593	-0.020671288	-0.008289225
20/08/2015	858.2595	13425.01151	25.79904507	130.207413	600.8385536	10501.49071	5349.443965	11666.31808	1233.3524	1386.3726	994.4962426	2035.73	-0.016902586	0.004121389	0.014508814	-0.018486406	-0.033837578	-0.019362917	-0.008022931	-0.010898754	-0.013066703	-0.00974504	-0.004923198	-0.021325899
21/08/2015	840.2442	13102.81145	24.84005567	128.4065112	575.2463581	10231.35394	5224.219819	11421.47101	1211.4191	1356.54	969.7300842	1970.89	-0.021213937	-0.024292676	-0.03787998	-0.013927563	-0.043527871	-0.026060299	-0.023687154	-0.021210887	-0.017943508	-0.021753355	-0.025218551	-0.03236926
25/08/2015	795.8437	12603.94149	23.43762589	121.3214702	484.3933685	9853.836355	5252.327916	11653.41487	1217.2137	1261.454	952.9897192	1867.61	-0.054289754	-0.03881724	-0.058114823	-0.056757299	-0.171901076	0.001180494	0.041331985	0.049303013	0.040308789	-0.072672316	0.027849999	-0.013614263
26/08/2015	789.8171	12674.63591	23.74614167	119.8422336	478.4667479	10044.73052	5132.09721	11399.06969	1207.7666	1309.4686	929.9930768	1940.51	-0.00760141	0.005593242	0.013077386	-0.012267643	-0.012310605	0.019187314	-0.023157002	-0.022067514	-0.007791525	0.037356382	-0.024426974	0.038291287
27/08/2015	826.491	13421.26181	24.45703766	122.6769265	504.3084383	10415.09305	5256.290312	11640.14561	1225.5326	1311.1485	950.0305095	1987.66	0.045387628	0.057237328	0.029497952	0.023378128	0.052601346	0.036207839	0.023911126	0.020928206	0.014602656	0.001282065	0.021316958	0.024007242
28/08/2015	824.4746	13176.25674	25.48893729	123.2352246	529.9525639	10491.91827	5267.936484	11604.3836	1214.9889	1351.191	952.074872	1988.87	-0.002442693	-0.018423674	0.041326513	0.004540638	0.049599439	0.007349263	0.002213213	-0.003077028	-0.008640584	0.030082955	0.002149579	0.000608571
01/09/2015	797.1114	12384.14574	25.45132144	119.7252853	521.3051191	10196.56633	5102.447376	11253.49445	1191.3461	1300.6397	924.2917789	1913.85	-0.033751892	-0.061999393	-0.001476862	-0.028895095	-0.016451989	-0.032523627	-0.0224482	-0.022188583	-0.016752387	-0.038130205	-0.029615879	-0.03002261
02/09/2015	788.7825	12453.32011	25.87349559	118.8842809	520.9918528	10206.65361	5126.56246	11309.08028	1196.2366	1286.6958	929.229177	1948.86	-0.010503826	0.005570178	0.016451444	-0.007049239	-0.000601108	0.000988793	0.004715047	0.004927269	0.004096618	-0.010778683	0.005327601	0.018127666
08/09/2015	793.3342	12297.879	25.02949491	117.3934742	521.614559	10322.35517	5132.577812	11464.89203	1209.0754	1247.8416	941.3070183	1969.41	0.005753953	-0.012560454	-0.033164183	-0.012619271	0.001194518	0.015774116	0.012064325	0.017406367	0.016185693	-0.024290088	0.018143151	0.024773605
09/09/2015	814.9295	12321.30879	25.03779443	119.609239	532.6805825	10212.71698	5195.886801	11476.64537	1216.8836	1313.3353	952.2359266	1942.04	0.026857036	0.001903377	0.000331535	0.018698768	0.02099304	-0.010678241	0.012259282	0.001024634	0.006437229	0.051154593	0.011543472	-0.013995039
10/09/2015	801.973	12018.2429	25.41927985	119.2783076	525.3385113	10258.45933	5141.218805	11420.37714	1212.6945	1290.9368	946.1229202	1952.29	-0.016026665	-0.024904448	0.015121475	-0.002770606	-0.013879124	0.004468959	-0.01057714	-0.004914905	-0.003448421	-0.017201776	-0.006440329	0.005264076
11/09/2015	799.6263	11991.34514	25.08259594	119.2339321	525.8716085	10156.53388	5125.497696	11407.22741	1212.0033	1294.593	939.9849699	1961.05	-0.002930448	-0.002240586	-0.013333719	-0.000372103	0.001014254	-0.009985436	-0.003062541	-0.001152091	-0.000570133	0.002828204	-0.006508612	0.004477002
15/09/2015	810.3974	12271.75614	25.25505061	120.0662453	494.237759	10162.83687	5172.52684	11532.96316	1216.4341	1285.0035	940.8053873	1978.09	0.013380251	0.023115222	0.006851943	0.006956255	-0.062040398	0.008911704	0.012598689	0.006876214	0.012867673	-0.007434918	0.006610196	0.01274972
16/09/2015	827.282	12655.73642	25.78732947	120.6357013	518.3281231	10450.06454	5216.349152	11483.11139	1226.2028	1289.9856	964.8104722	1995.31	0.020620884	0.030810211	0.020857106	0.004731637	0.047591789	0.027870532	0.008436441	-0.004331916	0.00799853	0.003869613	0.025195377	0.008667694
18/09/2015	828.0896	12113.40407	26.17472151	123.3109904	509.892415	10325.26292	5179.487115	11323.2631	1209.6471	1287.3744	946.6872015	1958.03	0.000975733	-0.04379797	0.014910852	0.02193427	-0.016408732	-0.013484024	-0.016544963	-0.021703248	-0.017759481	-0.011835006	-0.012711912	-0.01629627
22/09/2015	808.7071	11445.40349	25.16044175	120.4560262	523.3274883	10175.81083	4940.002905	10676.07123	1159.3358	1286.5158	908.2758474	1942.74	-0.023684562	-0.056724406	-0.039521128	-0.023424783	0.026007688	-0.02212918	-0.043316267	-0.047200923	-0.037422867	-0.000667161	-0.038797695	-0.01239494
23/09/2015	794.478	11048.45812	24.79346336	120.6942904	511.3524743	10027.48932	4942.60545	10718.0713	1163.3979	1281.605	915.4881104	1938.76	-0.017751504	-0.035297326	-0.014692945	0.001976064	-0.023148315	-0.014683163	0.000526692	0.00392632	0.003497693	-0.003824435	0.007909248	-0.002050754
24/09/2015	788.1712	10797.81383	24.55186929	120.5171422	515.7741609	10015.52035	4886.732484	10597.61012	1154.1271	1263.1356	906.2662277	1932.24	-0.00796997	-0.022947191	-0.009792051	-0.001468821	0.008609871	-0.001194329	-0.011368735	-0.011302708	-0.008000647	-0.014515998	-0.010124265	-0.003368642
29/09/2015	779.2717	10719.80276	24.8754329	120.5124254	499.9126265	9716.023252	4866.715092	10588.22816	1153.9933	1212.4772	892.6193026	1884.09	-0.01135556	-0.007250934	0.013092692	-3.91E-05	-0.031235661	0.000696554	-2.26E-05	-0.000462406	-0.001928393	-0.047295325	-0.009843877	0.001232122
30/09/2015	798.0349	11342.6741	24.8045268	123.0065174	503.0497064	9971.494942	4991.261387	10822.59093	1177.3029	1245.9519	912.9743666	1920.03	0.023792565	0.056479326	-0.002854517	0.020484478	0.006255649	0.025954112	0.02526947	0.021892869	0.019997782	0.027234277	0.022547627	0.018895865
08/10/2015	857.8448	12750.31417	26.94028173	126.652664	518.1506254	10738.77237	5262.269114	11246.20098	1229.4102	1306.1679	973.4413178	2013.43	0.072270867	0.11698383	0.08259646	0.02921107	0.029576998	0.011603319	0.00076876	0.00120543	0.008537901	-0.006660752	0.007211172	0.008779731
09/10/2015	871.5982	13198.08737	27.74640336	128.0115045	525.4426827	10794.12538	5341.719318	11471.75692	1240.9254	1330.4764	980.7452863	2014.89	0.015905341	0.034516011	0.029483595	0.010671728	0.01397513	0.005141261	0.014985247	0.019857714	0.009322849	0.018439491	0.007475235	0.000724868
13/10/2015	860.6712	12383.52268	28.13919072	126.4532041	543.939239	10634.24994	5281.380412	11411.32947	1231.3901	1324.594	962.6368375	2003.69	-0.012615988	-0.06370515	0.014057069	-0.012247827	0.034596435	-0.014922121	-0.009624886	-0.008547223	-0.001260544	-0.004431076	-0.013434569	-0.006848814
14/10/2015	853.4959	12131.32142	27.69057449	126.5523369	538.2323121	10737.75731	5258.90323	11313.98485	1227.3249	1303.4504	966.4050288	1994.24	-0.008371811	-0.020576118	-0.016071208	0.000783641	-0.010547274	0.009686332	-0.004265012	-0.008567117	-0.003306771	-0.016091095	0.003906806	-0.004727455
15/10/2015	866.3699	12300.60902	27.43628495	127.8457687	550.9806644	10764.35744	5348.064231	11513.12472	1243.3764	1328.8693	977.3033601	2023.86	0.014971215	0.01385812	-0.009225679	0.010168652	0.023409443	0.002474188	0.016812176	0.017448107	0.01299366	0.019313528	0.011214075	0.014743554
16/10/2015	870.9876	12289.86601	27.58529834	128.5719815	559.1647226	10718.06986	5342.36944	11478.63248	1248.8563	1335.0351	982.3273091	2033.11	0.005315787	-0.000873754	0.005416556	0.005664309	0.014744387	-0.00430935	-0.0010654	-0.003000403	0.00439759	0.004629153	0.005127456	0.004560061
20/10/2015	870.7153	12179.27457	28.03656788	128.646957	565.1035161	10662.39408	5315.524113	11540.95646	1244.019	1320.8048	979.417615	2030.77	-0.000312682	-0.00903932	0.016226692	0.00058297	0.010564825	0.008899622	-0.002930205	0.001885845	-0.002908423	-0.010716336	-0.000444847	-0.001422094
21/10/2015	864.8878	11940.65206	27.50780219	128.2815102	547.811269	10431.75002	5330.81654	11624.33874	1241.4468	1344.3606	977.6026186	2018.94	-0.00671527	-0.019786984	-0.019039973	-0.002844738	-0.031078101	-0.021868937	0.002872806	0.007198927	-0.002069794	0.017677262	-0.001854858	-0.00584241
23/10/2015	876.0561	12208.9496	27.4802194	129.3384251	562.7589612	10591.01328	5457.362576	11964.66814	1235.9998	1349.4646	985.9306406	2075.15	0.012830342	0.022220539	-0.001003229	0.008205272	0.026920576	0.000254405	0.004528233	0.007980368	-0.005581805	0.012877036	0.00579229	0.010970006
27/10/2015	867.8292	12028.06116	27.61256116	128.2240025	566.2113385	10326.8506	5361.344127	11826.63136	1219.8915	1354.9626	972.6175906	2065.89	-0.009435209	-0.014926907	0.004804332	-0.008653666	0.006115994	-0.014436827	-0.005744286	-0.005625997	-0.011131109	0.004065931	-0.010862303	-0.002557367
28/10/2015	862.9634	12048.47399	27.19053738	127.286695	555.9344532	10508.76289	5421.20793	12007.22766	1238.6705	1355.6158	984.2931806	2090.35	-0.005622641	0.001695662	-0.015401761	-0.007336771	-0.018317001	0.017462113	0.011103942	0.01515489	0.015276707	0.000481964	0.011932816	0.01177039
29/10/2015	852.0287	11603.03373	26.159021	125.6898978	558.2215359	10474.58039	5340.20126	11805.31812	1217.8707	1349.3383	973.9076225	2089.41	-0.012752068	-0.03767142	-0.03867492	-0.012624238	0.004105504	-0.003258063	-0.015055315	-0.016958655	-0.016934621	-0.004641492	-0.010607345	-0.000449787
30/10/2015	851.4795	11887.57953	26.67239117	125.0749345	559.8608069	10347.35755	5395.752022	11953.59924	1227.7129	1364.199	976.3853956	2079.36	-0.000644787	0.024227526	0.01943489	-0.004904711	0.002932292	-0.012220229	0.01034864	0.012482306	0.008049002	0.010953119	0.002540925	-0.004821575
03/11/2015	860.3376	12604.90255	27.64293652	124.473091	548.1481003	10504.37481	5417.951168	12019.98224	1218.2665	1331.54	978.6192259	2109.79	0.010349446	0.058591711	0.035741243	-0.004823478	-0.021142687	0.009982342	-0.001035225	-0.005045238	-0.00893013	-0.024231276	0.000225595	0.002724358
05/11/2015	865.9067	12680.59119	27.66187698	122.5517465	581.3590188	10296.76488	5419.777532	11849.12744	1196.872	1350.9056	967.3681995	2099.93	0.006452296	0.005986742	0.000684948	-0.015556195	0.058822992	-0.008406481	0.001629145	-0.000855604	-0.003728528	0.0095132	-0.016443997	-0.001132729
06/11/2015	858.3296	12328.81017	27.67168619	122.4521319	591.6873531	10193.51685	5414.78056	11937.39579	1200.0464	1340.709	954.3277167	2099.2	-0.008788991	-0.028133758	0.000354548	-0.000813168	0.017609877	-0.010077842	-0.000922414	0.007421745	0.002648736	-0.007576604	-0.013572057	-0.000347691
10/11/2015	840.7528	12166.66754	27.01707067	119.3247271	599.492159	10110.53901	5261.414576	11602.71217	1191.7345	1361.3162	944.3488057	2081.72	-0.020690494	-0.01323877	-0.023940818	-0.025871618	0.01310452	-0.004525628	-0.005848627	-0.004473135	0.009839864	0.015253447	-0.003214944	0.001509507
13/11/2015	836.103	12235.0478	26.40277691	119.233977	588.3330158	9817.855534	5175.27738	11526.52176	1167.1898	1363.4533	925.4255381	2023.04	-0.00554587	0.00560456	-0.022999723	-0.00076082	-0.018789754	-0.006657527	-0.00654157	-0.003371494	-0.00342314	-0.003705903	-0.011989176	-0.011270674
17/11/2015	840.6425	12417.78257	26.89153139	120.4560379	591.9550254	9979.253081	5268.10977	11706.09968	1183.2276	1357.1171	948.8875338	2050.44	0.005414669	0.01482492	0.018342228	0.0101971	0.00613752	-0.001515339	0.022352315	0.018824746	0.015335018	-0.004658002	0.021356895	-0.001340277
18/11/2015	839.4018	12510.04272	27.64940081	118.6232791	585.6992679	10061.54828	5233.507552	11689.88267	1171.6586	1356.2444	951.9650096	2083.58	-0.001476985	0.007402216	0.027792638	-0.015332106	-0.010624198	0.008212812	-0.006589907	-0.001386307	-0.009825607	-0.000643261	0.003237998	0.016033164
19/11/2015	853.3897	12858.12466	27.9598941	120.2461137	593.1822451	10132.98488	5252.76737	11847.00973	1186.7442	1376.9373	964.9857977	2081.24	0.016526806	0.027444141	0.011167073	0.01358784	0.012695216	0.007074875	0.003673342	0.013351753	0.012793239	0.015142276	0.013585104	-0.001123698
24/11/2015	854.5255	13022.3286	27.59336131	120.1184839	592.7419396	10074.25802	5134.080228	11645.79275	1162.1917	1385.7579	941.7577233	2089.14	0.001330043	0.012689588	-0.013195918	-0.001061968	-0.000742553	0.006697199	-0.012300787	-0.012496266	-0.013102573	0.004400333	-0.010049408	0.001221343
27/11/2015	835.5271	12266.9626	27.33863552	120.8273803	562.7575192	9997.188154	5216.08812	11948.79808	1187.7589	1373.2151	955.3447973	2090.11	-0.022483561	-0.059755787	-0.009274289	0.005884296	-0.051910285	-0.010101211	-0.006235837	-0.005408741	-0.001998156	-0.006474626	-0.008027126	0.000593446
01/12/2015	835.4534	11627.36823	26.56652232	121.5780793	565.7063113	10203.57677	5209.4018	11936.9144	1191.5186	1378.8884	958.5401141	2102.63	-8.82E-05	-0.053548032	-0.028649058	0.006193766	0.005226218	0.011441939	-0.006742532	-0.008703529	-3.22E-05	0.004122889	0.006986905	0.010623952
02/12/2015	835.9872	11653.39889	26.71555607	121.2578237	578.7868536	10086.01393	5205.992512	11874.84922	1186.5939	1371.7901	955.2944528	2079.51	0.00063873	0.002236238	0.005594156	-0.002637631	0.022859222	-0.011588618	-0.000654663	-0.005212996	-0.004141694	-0.005161138	-0.003391792	-0.011056653
03/12/2015	839.0342	12219.36418	26.77891286	120.0441184	586.7032024	9990.005998	5047.607091	11513.198	1189.8859	1375.6625	941.4331071	2049.62	0.003638166	0.047424034	0.002368724	-0.010059725	0.013584793	-0.009564512	-0.030896081	-0.030928623	0.002770486	0.002818904	-0.014616324	-0.014477879
04/12/2015	828.324	12073.02246	25.90000457	118.6278723	576.4620312	9986.372131	5140.064058	11721.93942	1195.9366	1351.4904	935.6125133	2091.69	-0.012847086	-0.012048507	-0.033371599	-0.011867859	-0.017609598	-0.000363816	0.018151254	0.01796822	0.005072224	-0.01772745	-0.006201887	0.020317942
08/12/2015	812.8629	11720.88718	25.08581987	117.3272149	566.1121132	9510.907485	5091.52275	11607.54	1170.412	1348.9591	915.1639175	2063.59	-0.018841922	-0.029600935	-0.031940404	-0.01102473	-0.018117338	-0.014732169	-0.009710259	-0.013624968	-0.019646863	-0.001874725	-0.017572774	-0.006511062
09/12/2015	814.4652	12270.44296	25.00757547	115.832655	565.61093	9538.181952	5073.834045	11589.24331	1177.6159	1346.962	926.0583068	2047.62	0.001969241	0.04582088	-0.003123943	-0.01282022	-0.000885699	0.0028636	-0.003480197	-0.00157752	0.006136147	-0.001481572	0.011834005	-0.007769041
10/12/2015	811.222	12109.41829	25.04176301	117.0466346	562.2073479	9548.554871	5072.146158	11598.4091	1168.9923	1339.8142	918.9777327	2052.23	-0.003989949	-0.013209838	0.001366154	0.010425922	-0.006035711	0.001086924	-0.00033272	0.000790575	-0.007349875	-0.005320739	-0.007675307	0.002248864
11/12/2015	797.1507	11742.9776	24.85454763	115.5137628	556.7723812	9307.196915	4981.7682	11322.3657	1154.1993	1353.8777	902.3195412	2012.37	-0.017498008	-0.03072811	-0.007504212	-0.01318276	-0.009714223	-0.025601858	-0.017979145	-0.024087907	-0.012735239	0.010441898	-0.018293176	-0.019613875
15/12/2015	798.3167	11594.95349	24.81274315	117.0814012	568.7073296	9404.258262	5071.2256	11484.96762	1158.9376	1304.4567	900.2269609	2043.41	0.001461641	-0.012685451	-0.001683381	0.013479748	0.021209438	0.017496404	0.03174402	0.03085258	0.025392822	-0.037186213	0.019639562	0.010562534
16/12/2015	806.8101	11438.69746	24.77371717	118.1149245	569.0161516	9551.019224	5056.151711	11446.04196	1159.1644	1336.409	903.5508739	2073.07	0.010582939	-0.013567838	-0.001574058	0.008788657	0.000542877	0.015485281	-0.002976862	-0.003395027	0.000195677	0.024199534	0.003685506	0.014410619
17/12/2015	817.4172	11627.57026	25.29743811	120.3933492	577.7211906	9326.114695	5070.921114	11641.19589	1163.794	1347.7898	904.5589256	2041.89	0.013061289	0.016376904	0.02091983	0.019106205	0.015182563	-0.023829377	0.002916818	0.016906187	0.003985957	0.0084799	0.001115034	-0.015154751
18/12/2015	807.6629	11242.12089	24.35740133	119.0973609	577.7373749	9339.763356	5011.931736	11495.03468	1150.7225	1337.4602	896.6191301	2005.55	-0.012004845	-0.033711507	-0.037867371	-0.010822975	2.80E-05	0.001462419	-0.011701064	-0.012635001	-0.011295352	-0.007693623	-0.008816282	-0.017957512
22/12/2015	807.1058	10931.05339	24.18556935	119.7750927	590.1828113	9387.14214	5002.43552	11487.279	1153.4901	1341.0996	896.0524971	2038.97	-0.000690006	-0.028059844	-0.007079612	0.005674439	0.021312942	0.00571952	0.008047536	0.006655787	0.002794475	0.002717432	0.000370684	0.008778122
23/12/2015	819.7248	11106.74758	24.57568851	120.9583747	587.5545607	9587.14729	5102.716948	11710.29182	1163.3845	1340.0457	923.5156552	2064.29	0.015513912	0.01594514	0.016001535	0.009830719	-0.004463228	0.021082482	0.019848235	0.019227849	0.008541213	-0.000786157	0.03018875	0.012341563
29/12/2015	819.6007	11341.93406	24.9112472	121.6888051	574.9025739	9582.3989	5148.929472	11894.02533	1179.55	1354.1606	927.0144734	2078.36	-0.000151404	0.020954022	0.013561714	0.006020532	-0.021768521	-0.003233575	0.016988286	0.018259586	0.00773216	0.015501532	-0.00207908	0.010573612
30/12/2015	809.7441	11102.56371	24.29240924	121.1040943	576.2230644	9465.099028	5110.243164	11737.81273	1169.6951	1356.5086	926.1856921	2063.36	-0.012098999	-0.021330789	-0.025155472	-0.004816549	0.002294261	-0.012316721	-0.007541835	-0.013220713	-0.008389893	0.001732414	-0.000894433	-0.007243399
05/01/2016	789.1519	10575.48303	24.05227486	119.54142	527.6518789	9235.928229	4876.137198	11079.23346	1125.319	1334.1889	891.6722081	2016.71	-0.025759447	-0.048637646	-0.009934344	-0.012987537	-0.088058104	-0.003979584	-0.010694727	-0.011456531	0.001816779	-0.018874058	0.00395913	0.00201024
06/01/2016	782.1661	10365.54342	23.97603726	118.4325234	536.9688459	9038.920455	4812.920874	10971.90028	1100.6498	1325.5876	880.8447047	1990.26	-0.008891702	-0.020051228	-0.003174697	-0.009319547	0.017503332	-0.021561372	-0.013049199	-0.009735012	-0.022165818	-0.006467709	-0.012217247	-0.013202187
12/01/2016	735.1915	9805.893885	22.25522609	114.740592	481.0290679	8679.175142	4744.8135	10820.21195	1085.2356	1256.2369	845.7534297	1938.68	-0.061936113	-0.055503551	-0.074478023	-0.031669517	-0.110012377	0.002038694	0.010402521	0.011402407	0.008126751	-0.033325409	-0.004066842	0.007772509
13/01/2016	738.475	9770.306071	21.99333978	115.3435773	469.4983627	8484.078076	4750.322304	10773.77434	1097.74	1288.3827	853.1729727	1890.28	0.00445624	-0.003635829	-0.011837191	0.005241444	-0.024262889	-0.022735255	0.001160342	-0.004300983	0.011456415	0.025267046	0.008734446	-0.025282363
14/01/2016	734.3522	9821.011934	21.99169147	113.8883203	477.5121734	8589.35385	4698.031077	10668.82206	1079.2182	1258.8696	849.2263978	1921.84	-0.005598499	0.005176372	-7.49E-05	-0.012696981	0.016924842	0.012332273	-0.011068968	-0.009789217	-0.017016631	-0.023173535	-0.004636494	0.016558094
15/01/2016	714.0332	9547.05067	21.01799459	111.5518604	460.930764	8309.332416	4594.968624	10417.70768	1058.5214	1268.0127	823.9655961	1880.33	-0.02805929	-0.028291889	-0.045285766	-0.020728723	-0.035341808	-0.033144241	-0.022181574	-0.023818642	-0.019363861	0.007236696	-0.030197038	-0.021835767
19/01/2016	717.5254	9443.426799	20.91783423	111.5528825	478.481105	8243.862903	4643.092168	10503.06343	1036.4647	1248.3043	825.368924	1881.33	0.004878888	-0.010913354	-0.004776848	9.16E-06	0.037368877	0.004880084	0.017338975	0.01263433	0.012140769	-0.015664801	0.006181955	0.00053168
20/01/2016	693.719	9213.735376	20.77295117	109.0182319	473.4557302	8173.298827	4499.082965	10243.46175	987.337	1218.6006	800.7039733	1859.33	-0.033741368	-0.024623576	-0.006950392	-0.022983628	-0.010558309	-0.008596432	-0.031506969	-0.025027346	-0.048559455	-0.024082919	-0.03033916	-0.011762766
21/01/2016	683.7604	9076.431236	21.10697773	108.390412	458.2259175	8429.06366	4582.03152	10429.13249	1017.3213	1174.5753	812.6533707	1868.99	-0.014459416	-0.015014267	0.015951968	-0.005775498	-0.032696081	0.030813093	0.018268873	0.017963467	0.029916855	-0.036796516	0.014813353	0.00518197
22/01/2016	708.779	9224.385748	20.5521388	111.1962208	463.9831809	8755.886926	4687.094552	10553.8823	1035.5751	1226.9411	844.6119773	1906.9	0.035936207	0.016169522	-0.026638671	0.025556761	0.012485971	0.038040572	0.022670429	0.011890692	0.017783928	0.043617526	0.038572663	0.020080709
27/01/2016	708.1241	9488.649878	21.35365118	110.7296704	435.2021971	8776.692902	4769.335968	10758.23682	1028.4629	1247.898	848.7742549	1882.95	-0.00092441	0.028245733	0.038257727	-0.004204567	-0.064037559	0.001772388	0.010085835	0.010589441	-0.001807182	0.026400953	0.00370366	-0.010922894
28/01/2016	711.9389	9460.068569	22.43037385	110.2081608	422.5541317	8963.503702	4712.451048	10510.04498	1001.5694	1240.205	851.6818095	1893.36	0.005372732	-0.003016703	0.049193275	-0.004720881	-0.029493183	0.021061515	-0.01199892	-0.023340212	-0.026497188	-0.006183847	0.003419738	0.005513333
29/01/2016	734.4507	9995.297464	23.07069903	112.8731119	435.6378511	9154.740825	4823.38584	10699.53612	1016.1743	1252.0249	858.2255377	1940.24	0.03113078	0.055035097	0.028147356	0.023893336	0.03049372	0.021110679	0.023267973	0.017868923	0.01447672	0.009485472	0.007653935	0.024458648
02/02/2016	719.1479	9669.348131	23.03606616	111.0212942	437.2658968	8870.221715	4677.688681	10461.53758	986.7522	1278.4384	848.4903315	1903.03	-0.021055834	-0.033153833	-0.00150229	-0.016542262	0.003730188	-0.025422357	-0.02176445	-0.015078448	-0.027739017	0.020877172	-0.093255892	-0.018920982
03/02/2016	710.6107	10008.55012	22.40998982	109.5217941	435.7565488	9143.26581	4621.335368	10315.08871	972.5918	1262.096	850.3277993	1912.53	-0.011942298	0.034478844	-0.027554248	-0.01359846	-0.003457756	0.030317839	-0.012120412	-0.014097697	-0.014454477	-0.012865502	0.002163232	0.00497962
04/02/2016	725.7722	10562.03573	22.55798373	110.6086561	442.5280133	9293.925064	4738.490718	10526.19922	992.7493	1255.8839	859.6914025	1915.45	0.02111145	0.053826297	0.006582215	0.009874789	0.015420056	0.016343336	0.025034967	0.020259567	0.020513698	-0.004934203	0.010951569	0.001525609
05/02/2016	728.6164	10415.70615	23.28758882	112.1549519	439.9645296	9177.444636	4705.590534	10402.43485	966.681	1239.2944	846.738997	1880.05	0.003911202	-0.013951163	0.031831501	0.013883063	-0.00580966	-0.012612164	-0.006967394	-0.011827414	-0.02660961	-0.013297442	-0.015180993	-0.01865421
16/02/2016	706.7613	10183.46183	22.54921624	104.3369187	455.6493676	9044.723003	4589.962956	10200.26383	952.8757	1208.8089	838.3162338	1895.58	-0.030454408	-0.022549858	-0.032220241	-0.072256148	0.035029474	0.012493118	-0.002369007	-0.009074476	-0.005916396	0.071244999	-0.006412604	0.016381777
17/02/2016	711.1334	10326.38472	23.21870287	105.0299402	459.7117603	9388.661073	4714.392192	10442.46106	974.2351	1189.6815	862.9420599	1926.82	0.00616705	0.013937228	0.029257803	0.006620188	0.008876102	0.037321198	0.026748045	0.023466703	0.022168185	-0.01594987	0.028952154	0.016346115
18/02/2016	722.8201	10346.77393	23.21391183	106.1258108	459.6408006	9405.309477	4699.349984	10489.49858	958.4041	1223.0536	859.4436173	1917.83	0.016300332	0.00197253	-0.000206365	0.01037983	-0.000154369	0.001771676	-0.0031958	0.004494333	-0.016383145	0.027665058	-0.004062328	-0.004676637
19/02/2016	718.9185	10260.41641	23.7666236	106.4520195	458.8144642	9305.977195	4685.885184	10416.98028	947.7052	1215.0177	848.3875593	1917.78	-0.005412367	-0.008381349	0.02353048	0.003069078	-0.001799405	-0.010617465	-0.00286936	-0.006937427	-0.011226022	-0.006592038	-0.012947664	-2.61E-05
24/02/2016	715.8815	10548.30188	23.30104262	103.6324263	468.7852589	9308.299847	4562.978854	10067.16118	931.3356	1226.4783	817.3632694	1929.8	-0.004233349	0.027671463	-0.019784119	-0.026844086	0.021498883	0.004083591	-0.021706872	-0.028705365	-0.024239565	0.003408717	-0.029815263	0.004429945
25/02/2016	707.7325	10632.25626	23.613351	102.4877897	439.1589327	9418.506757	4684.765815	10289.823	952.6493	1231.1353	839.5452057	1951.7	-0.011448453	0.007927536	0.013314165	-0.011106609	-0.065283412	0.011770099	0.026340261	0.02187659	0.022627155	0.00378986	0.026776689	0.011284417
26/02/2016	715.5062	10510.07088	23.78139853	103.6137138	442.907495	9470.023679	4748.615742	10470.33798	961.8681	1220.7187	846.3280899	1948.05	0.010924067	-0.011558495	0.007091428	0.010926027	0.008499552	0.00545485	0.013537225	0.017390957	0.009630491	-0.008496968	0.008046774	-0.001871915
01/03/2016	733.1282	11055.32197	24.29755703	107.8917414	436.5429291	9678.022961	4791.116448	10564.49635	983.0562	1214.4016	857.241048	1978.35	0.02433032	0.050578009	0.021472111	0.040458636	-0.014474214	0.018106963	0.010695687	0.021615335	0.020823077	-0.005188338	0.010699967	0.023588388
02/03/2016	754.3468	11477.89226	24.75018095	110.4806035	455.1642474	9695.337752	4803.660584	10613.49867	990.558	1256.0794	866.097086	1986.45	0.028531625	0.037510835	0.018456989	0.023711642	0.041771618	0.001787485	0.002614786	0.004627672	0.00760213	0.033743837	0.010277862	0.004085962
03/03/2016	766.4874	12257.70499	25.24515929	112.3775203	457.566226	9796.693043	4813.968808	10630.56799	1007.9656	1277.088	867.959302	1993.4	0.015966051	0.065731945	0.019801626	0.017023949	0.005263293	0.010399758	0.002143611	0.001606973	0.0174209	0.016587204	0.002147816	0.003492597
04/03/2016	784.0536	13200.18018	25.442741	112.9712784	461.6340673	9916.316421	4888.91214	10777.11449	1011.0519	1280.7476	882.456232	1999.99	0.022659126	0.074075761	0.00779605	0.005269693	0.008850885	0.01213664	0.015447953	0.013691233	0.003057232	0.002861484	0.016564366	0.003300457
09/03/2016	782.1951	13140.65183	25.72917549	113.5200067	459.9816314	10107.84906	4856.265745	10669.14666	1005.5631	1250.3882	876.8680816	1989.26	-0.002373187	-0.004519861	0.011195105	0.004845479	-0.003585958	0.018580671	-0.000100383	-0.001881719	0.005559083	-0.015520474	0.005506894	0.005039673
10/03/2016	783.0999	13508.21866	26.0388933	113.2406414	450.1735946	10024.83141	4723.174995	10312.14145	1014.3572	1263.0922	866.6438293	1989.57	0.001156076	0.027587671	0.011965735	-0.002463968	-0.021553283	-0.0082471	-0.027788535	-0.034034103	0.008707428	0.010108778	-0.011728477	0.000155825
11/03/2016	791.9789	13686.63284	26.39564063	113.457727	452.2385255	10219.93802	4982.50411	10902.72317	1061.5881	1268.7735	884.853044	2022.19	0.011274476	0.013121362	0.013607552	0.001915194	0.004576478	0.019275364	0.053451356	0.055690607	0.045510883	0.004487844	0.020793495	0.016262548
15/03/2016	778.3449	12699.05963	26.44260786	112.129516	460.3432243	10028.67086	4968.644667	11035.51397	1046.8277	1287.3341	871.0704049	2015.93	-0.017365008	-0.074891706	0.001777774	-0.011775722	0.017762599	-0.012881864	-0.008463934	-0.006562268	-0.008843522	0.014522805	-0.016360475	-0.00183865
16/03/2016	777.5768	12544.23521	26.52649247	112.7448562	460.4670028	10271.39918	4937.8632	11045.64482	1041.1428	1267.2507	871.9819922	2027.22	-0.000987325	-0.012266732	0.003167306	0.00547276	0.000268847	0.023915177	-0.006214413	0.000917602	-0.005445397	-0.01572374	0.001045967	0.005584769
17/03/2016	804.4205	13971.18435	26.62124642	114.0681015	468.9933663	10486.79652	5025.352879	11189.06742	1056.5321	1292.29	898.2361861	2040.59	0.033939725	0.107735734	0.003565685	0.011668296	0.018347426	0.020753738	0.017562989	0.012900962	0.014672985	0.019566088	0.029664275	0.006573585
22/03/2016	819.8077	14141.99889	27.66325721	117.0248423	483.4830011	10351.73763	4969.124764	11200.788	1053.518	1297.4663	882.3846329	2049.8	0.018947658	0.012152067	0.038395444	0.025590588	0.030427532	-0.001168827	-0.004307088	-0.001099688	-0.002957603	0.014774968	-0.011718143	-0.000877749
23/03/2016	811.0562	13603.27694	27.73664579	116.8682645	484.3674128	10125.23082	4942.028058	11196.6151	1035.5273	1282.1117	877.1260607	2036.71	-0.010732452	-0.0388383	0.002649413	-0.001338884	0.00182758	-0.022123983	-0.005467936	-0.000372623	-0.017224274	-0.011904879	-0.00597733	-0.006406467
29/03/2016	804.2948	13944.76884	27.22308858	115.5266229	469.3444062	10276.4868	4888.050398	11068.56004	1020.6213	1286.2006	872.3769201	2055.01	-0.00837148	0.024793729	-0.018689033	-0.011546351	-0.031506896	0.011527407	0.012086811	0.007287074	0.0018231	0.001743393	0.006205277	0.008778031
30/03/2016	821.869	14191.2663	27.17042713	117.838831	484.6780199	10415.71924	5032.861208	11376.78116	1046.4479	1277.0876	898.5416321	2063.95	0.021615146	0.017522282	-0.001936314	0.019816847	0.032147953	0.01345768	0.029195119	0.027465878	0.024989917	-0.007110428	0.029551462	0.004340908
31/03/2016	823.8619	14066.00067	27.67662215	118.2145886	486.8386846	10390.66759	4992.39081	11345.73313	1038.0207	1269.7895	889.2280494	2059.74	0.002421904	-0.008866141	0.018458947	0.003183668	0.004448031	-0.002408075	-0.008073736	-0.0027328	-0.00808575	-0.005731034	-0.010419314	-0.002041861
01/04/2016	816.6165	14124.9106	27.36370978	117.7173715	487.189384	10327.67789	4941.184768	11197.23245	1017.2072	1226.6168	872.8463074	2072.78	-0.008833334	0.004179362	-0.011370416	-0.004214926	0.000720101	-0.006080592	-0.010309781	-0.013175093	-0.020254894	-0.034591328	-0.018594237	0.00631094
05/04/2016	800.2501	13410.68949	27.04160011	115.8871695	493.4973281	10112.22923	4831.293276	10870.67131	982.9049	1217.5448	863.8044506	2045.17	-0.020245281	-0.051887836	-0.01184125	-0.015669554	0.012864518	-0.008845442	-0.023234535	-0.027836791	-0.029711254	-0.007423439	-0.021286463	-0.010196377
06/04/2016	799.909	13088.83688	27.00199303	115.7696012	492.0493679	10193.56957	4857.067904	10910.34454	989.8735	1221.8511	870.0388858	2066.66	-0.000426333	-0.024292392	-0.001465746	-0.001015022	-0.002938392	0.008011581	0.005320753	0.003642922	0.007064786	0.003530632	0.007191494	0.010452862
07/04/2016	800.7601	13140.77144	27.12798173	114.8970215	486.5275107	10093.15277	4825.052124	10830.59657	969.2487	1250.349	866.2346877	2041.91	0.00106343	0.00396	0.004655052	-0.007565757	-0.011285604	-0.009899837	-0.006613406	-0.007336235	-0.021055922	0.023055708	-0.004382033	-0.012048133
08/04/2016	810.9045	13823.57484	27.68998171	115.1420236	482.4610872	10303.59176	4889.635256	10933.77404	1008.1613	1259.0008	876.5627328	2047.6	0.01258889	0.050655736	0.020504945	0.002130092	-0.008393179	0.020635298	0.013296173	0.00948139	0.03936222	0.006895678	0.0118524	0.002782731
12/04/2016	830.4427	14688.54617	28.29437616	117.7642893	489.7304089	10644.5803	4952.599036	11124.17121	1002.3024	1267.8536	888.1068799	2061.72	0.023808641	0.060692562	0.021592386	0.022518724	0.014954785	0.022663793	0.008213885	0.008598905	-0.020875611	0.007007001	0.001209536	0.009615763
13/04/2016	849.7791	15003.0599	29.13230116	119.4315815	495.5293659	10668.24034	5073.152238	11327.48778	1031.3311	1291.2284	903.804581	2082.42	0.023017501	0.021186156	0.029184501	0.014058589	0.011771563	0.002220265	0.024049871	0.018111991	0.028550544	0.018268621	0.01752107	0.009990093
20/04/2016	851.3938	15107.30423	29.85921758	121.2108899	481.1021188	10997.06719	5225.145768	11858.38589	1056.3763	1323.5144	926.139034	2102.4	0.001898338	0.006924177	0.024646025	0.014788253	-0.029547064	0.003958834	0.008724308	0.010072661	0.005717121	0.002953702	0.00207553	0.000761325
22/04/2016	847.7628	14768.01206	30.25371624	120.4134442	476.7665665	10949.41204	5146.808058	11683.66179	1049.1437	1336.826	909.9267045	2091.58	-0.004273892	-0.022714856	0.013125439	-0.006600731	-0.00905256	0.003890981	-0.011013066	-0.01411714	-0.006345966	-0.008401978	-0.008509107	4.78E-05
26/04/2016	847.3679	15038.60047	29.2145371	121.1698634	477.4502259	10941.63695	5116.600266	11579.99923	1054.4947	1326.8162	919.3158149	2091.7	-0.000465923	0.018156766	-0.034952597	0.006262201	0.001432923	0.006111376	-0.00081062	-0.001342502	0.016600459	-0.00751591	0.010336537	0.001871042
27/04/2016	849.9576	15436.29718	29.11359262	121.6361153	475.9138073	11005.357	5153.48982	11641.89785	1058.5006	1317.8529	919.7649286	2095.15	0.003051509	0.026101436	-0.003461266	0.003840535	-0.003223155	0.005806738	0.007183912	0.005331069	0.003791684	-0.006778416	0.000488411	0.001648017
28/04/2016	851.6254	15522.58424	30.23074869	119.6416301	475.9401743	11065.7662	5176.249488	11722.76217	1070.2522	1308.4769	921.3231471	2075.81	0.001960293	0.005574315	0.037654409	-0.016533068	5.54E-05	0.005474062	0.004406637	0.006921962	0.011040943	-0.007140032	0.001692715	-0.009273711
29/04/2016	846.1555	15623.97044	29.99464011	119.9620877	474.1865756	11118.46509	5050.343088	11447.43749	1063.4978	1327.615	987.3802902	2065.3	-0.00644361	0.00651029	-0.007840872	0.002674898	-0.003691298	0.004751032	-0.024624578	-0.023766531	-0.006331035	0.01452031	0.069244424	-0.005075945
04/05/2016	823.3773	14847.94033	29.93126432	117.558661	481.5513288	10592.07459	4975.026615	11307.40162	1032.5564	1287.7079	886.134448	2051.12	-0.027288609	-0.050945144	-0.002115139	-0.020238305	0.015411964	-0.017810219	-0.016529289	-0.01552164	-0.003373393	-0.006569696	-0.018335628	-0.005954583
05/05/2016	818.5502	14640.59162	28.81106453	118.1085452	482.2894085	10593.72863	4941.030294	11269.54265	1024.5302	1281.9531	887.1908343	2050.63	-0.005879814	-0.014063238	-0.038144065	0.004666625	0.001531539	0.000156146	-0.006856849	-0.003353776	-0.007803503	-0.004479042	0.001191419	-0.000238922
06/05/2016	812.0198	14626.49679	28.85882614	117.9521351	468.8572383	10605.67381	4915.026948	11278.39186	1022.0371	1289.1377	885.2990005	2057.14	-0.008010003	-0.000963186	0.00165638	-0.001325169	-0.02824604	0.001126936	-0.005276635	0.000784924	-0.002436374	0.005588771	-0.002134663	0.003169606
10/05/2016	820.003	15263.85861	28.48255399	120.0131603	454.8311166	10665.21369	4934.713875	11426.688	1025.1611	1296.6234	890.812394	2084.39	0.009783275	0.042653119	-0.013124119	0.017322499	-0.030372148	0.019094013	0.001799469	0.004729915	0.011879747	0.005789956	0.010231338	0.012406388
11/05/2016	820.0701	15231.355	28.78209255	119.6478593	456.4296421	10729.28955	4924.888803	11380.84259	1015.6781	1300.831	893.4165635	2064.46	8.18E-05	-0.00213172	0.010461648	-0.003048483	0.003508386	0.005989955	-0.001992996	-0.004020205	-0.009293303	0.00323979	0.0029191	-0.009607555
12/05/2016	819.5421	15266.7632	28.71104482	120.3923002	455.2694226	10743.18217	4889.605203	11231.96847	1010.7644	1301.964	886.3036578	2064.11	-0.000644055	0.002321993	-0.002471522	0.006202656	-0.002545182	0.001293994	-0.007190132	-0.013167427	-0.004849592	0.000870603	-0.007993328	-0.00016955
13/05/2016	808.0106	14785.17895	29.3591356	118.9194629	453.7077033	10628.97565	4902.324652	11294.55092	1005.0464	1281.5475	882.4308256	2046.61	-0.014170592	-0.032052869	0.022321876	-0.012309097	-0.003436216	-0.010687513	0.002597947	0.00555635	-0.005673167	-0.015805562	-0.00437922	-0.008514375
17/05/2016	816.007	14511.45744	29.41924348	119.8193366	455.9882569	10785.94125	4863.989726	11193.71704	999.5008	1299.2497	892.9349497	2047.21	0.009847756	-0.018686751	0.002045238	0.007538598	0.005013891	0.001155258	-0.003947008	-0.008967747	-0.010387574	0.013718612	0.006323289	-0.009455887
18/05/2016	807.0786	14297.10165	29.71829283	119.2763283	449.593037	10616.60908	4871.73847	11214.96912	1005.9368	1293.5765	903.3074529	2047.63	-0.011001872	-0.014881671	0.010113776	-0.004542192	-0.014124245	-0.015823882	0.001591816	0.001896772	0.006418571	-0.004376081	0.011549241	0.000205136
19/05/2016	792.4484	13925.70278	29.07163858	117.0987975	448.6788389	10543.54826	4795.160038	10968.45803	991.1423	1287.7088	886.5641318	2040.04	-0.018293668	-0.026320581	-0.021999697	-0.018424886	-0.00203546	-0.006905535	-0.015843765	-0.022225712	-0.014816409	-0.004546348	-0.018709509	-0.003713611
20/05/2016	794.9988	14039.62898	28.56519309	116.5413965	451.6918221	10606.20238	4884.64041	11124.78284	1006.2174	1287.9221	894.8109113	2052.32	0.003213212	0.008147719	-0.017574128	-0.004771457	0.006692787	0.005924826	0.018488588	0.014151605	0.015095314	0.000165629	0.009258958	0.006001445
24/05/2016	792.8332	13904.75372	28.10127149	116.1012146	450.4381726	10613.76084	4949.121536	11232.00381	1005.6764	1278.2471	912.8747946	2076.06	-0.002727746	-0.009653196	-0.016374128	-0.003784194	-0.002779312	0.000712392	0.020107757	0.017411704	0.025213064	-0.007540458	0.023738421	0.013588628
25/05/2016	806.624	13821.64185	28.31871474	119.175377	449.0494128	10792.30533	4995.235944	11374.72707	1019.9199	1288.9219	924.3527895	2090.54	0.017244777	-0.005995162	0.00770806	0.026133814	-0.003087893	0.016682059	0.009274554	0.012626784	0.014063745	0.008316446	0.012495071	0.006950539
27/05/2016	816.295	13563.249	29.56129939	123.09458	450.0022469	10818.55346	5042.061632	11487.75101	1020.3487	1300.6998	918.3127121	2099.06	0.011918173	-0.018871758	0.042943169	0.032356838	0.002119643	-0.001248976	0.000465251	0.00132302	-0.005008855	0.003365155	-0.00481526	0.004277714
31/05/2016	819.2235	13483.84055	28.73695759	122.8456448	464.1392664	10729.04653	5025.568548	11447.0602	1011.0181	1317.3612	910.0188042	2096.96	0.003581131	-0.005871883	-0.028282038	-0.002024356	0.030932074	-0.005994602	-0.00391826	-0.005499341	-0.014950518	0.012728218	-0.009072714	-0.001000949
01/06/2016	819.55	13568.26676	28.68619708	122.6326414	463.6205529	10762.63871	5000.800786	11402.44126	1004.3425	1317.4765	894.0100049	2099.33	0.000398469	0.006241768	-0.001767946	-0.001735416	-0.001118207	0.003126065	-0.004940535	-0.003905468	-0.006624744	8.75E-05	-0.017748297	0.001129569
02/06/2016	824.2764	13873.75271	28.38344172	123.53946	465.1763744	10787.47806	4996.5608	11420.7104	1000.2539	1299.8053	897.1205015	2105.26	0.005750501	0.022265021	-0.010610132	0.007367388	0.00335019	0.002305265	-0.000848221	0.001600931	-0.004079231	-0.01350368	0.003473225	0.002820729
03/06/2016	829.9082	14296.87059	28.26764705	123.6633635	466.9821411	10991.87205	4932.053412	11269.1762	1000.793	1327.4314	903.617042	2099.13	0.006809182	0.030041913	-0.004088	0.001002444	0.003874382	0.018770073	-0.012994421	-0.01335718	0.000538818	0.021031313	0.007215453	-0.002916002
07/06/2016	849.4431	14532.22612	29.65918522	125.1687824	467.6065288	11248.61796	5079.205928	11674.45926	1024.2861	1324.6604	915.9891434	2112.13	0.023265866	0.016328001	0.048053929	0.012100022	0.001336177	0.009061064	0.011706285	0.016238568	0.017562521	-0.002089672	0.00553081	0.001288629
08/06/2016	855.979	15232.12568	29.92766325	125.7130684	466.489854	11273.70825	5061.764994	11624.93673	1024.1767	1341.6492	918.0580064	2119.12	0.007664885	0.047038055	0.009011379	0.004338989	-0.002390921	0.002228038	-0.0034397	-0.004250978	-0.000106812	0.012743479	0.002256064	0.003303991
14/06/2016	815.3398	13964.94718	29.14521765	121.954414	451.1602836	10802.32631	4636.295425	10685.302	917.8146	1273.3188	836.9643217	2075.32	-0.048640884	-0.086856312	-0.026492406	-0.030354756	-0.033413598	-0.011451778	-0.026963363	-0.018241207	-0.029051837	-0.006445513	-0.034519658	-0.00180051
15/06/2016	822.2385	14070.11074	28.61930681	123.6950967	459.1992813	10771.66177	4684.68434	10788.33533	931.0495	1279.6408	850.1896453	2071.5	0.00842554	0.007502325	-0.018209286	0.014172321	0.017661608	-0.002842734	0.010382889	0.009596336	0.014317035	0.004952693	0.015677993	-0.001842376
16/06/2016	812.0033	14157.65164	28.36627445	122.4911173	456.5678514	10710.90965	4640.573374	10671.69518	913.9756	1267.124	839.7452469	2077.99	-0.012526095	0.006202488	-0.008880633	-0.009781124	-0.005746957	-0.005655959	-0.009460606	-0.010870562	-0.018508569	-0.009829648	-0.012360868	0.003128098
17/06/2016	819.7327	14412.35998	28.50013209	123.2599763	458.2102265	10794.97593	4719.736282	10839.13254	954.0134	1272.3679	859.9352015	2071.22	0.009473907	0.01783094	0.004707802	0.006257238	0.003590766	0.007818018	0.016914995	0.015568043	0.042873842	0.004129887	0.023758471	-0.003263275
20/06/2016	830.8254	14876.25916	29.07557786	123.7347862	459.5655046	10941.63479	4918.949232	11288.96106	984.1161	1299.5974	913.9392254	2083.25	0.013441353	0.031680427	0.019989851	0.003844701	0.002953399	0.013494384	0.041342011	0.040662382	0.03106616	0.021174872	0.060907037	0.005791369
21/06/2016	834.1832	14999.05588	29.68033184	123.1476169	457.7927364	10937.72539	4941.095336	11331.58196	983.9105	1313.0237	918.4599018	2088.9	0.004033378	0.008220661	0.020586026	-0.004756681	-0.003864947	-0.000357359	0.004492098	0.003768339	-0.00020894	0.010278121	0.004934171	0.002708437
22/06/2016	835.7572	14804.10272	29.55544509	123.0813329	462.3076966	10907.24355	4941.987849	11363.177	980.1507	1300.721	927.6476192	2085.45	0.001885098	-0.013082905	-0.004216605	-0.000538393	0.009814138	-0.002790744	0.000180614	0.002784349	-0.003828602	-0.009413919	0.009953692	-0.001652952
23/06/2016	843.2282	15377.2204	30.12216673	124.3093504	460.0714027	11064.34388	5086.21351	11681.73147	1020.8008	1302.3845	939.0979272	2113.32	0.008899481	0.037982866	0.018993343	0.00992784	-0.004848979	0.01430056	0.028765997	0.027648169	0.040636361	0.001278089	0.012267823	0.013275511
24/06/2016	821.6158	14837.64992	29.29687257	120.4747629	451.0245621	10686.88361	4544.507418	10575.95326	875.5306	1249.4928	839.4257821	2037.41	-0.025964732	-0.035719356	-0.027780565	-0.031332926	-0.019859901	-0.034710516	-0.112614303	-0.099443345	-0.153512594	-0.041459106	-0.112201697	-0.036580777
27/06/2016	816.8482	14513.43314	28.10570025	120.8195855	455.9647925	10471.80448	4382.395056	10193.67227	828.0756	1275.8095	786.2203448	2000.54	-0.005819613	-0.02209322	-0.04150836	0.00285811	0.010893798	-0.0203308	-0.036323952	-0.036815701	-0.055725648	0.02084317	-0.065480975	-0.018262249
28/06/2016	823.5081	15033.23713	28.54694522	121.4449278	458.6223402	10619.63176	4527.583605	10460.97314	862.1806	1261.7833	816.446917	2036.09	0.00812011	0.035188914	0.015577521	0.005162487	0.005811486	0.014017983	0.032592985	0.025884327	0.040360307	-0.011054841	0.037724807	0.017614158
29/06/2016	838.7466	15725.79859	29.13384612	123.1745568	461.8698117	10818.29672	4652.60988	10660.00743	886.4364	1287.2098	856.95314	2070.77	0.018335249	0.045039028	0.020350662	0.014141619	0.007055975	0.018534501	0.02723995	0.018847627	0.027744619	0.019950892	0.048421341	0.016889217
30/06/2016	851.4113	16054.50382	29.429872	124.6481836	461.585636	10888.39514	4704.450296	10746.83592	899.9996	1286.5627	869.7328739	2098.86	0.014986691	0.020686836	0.010109618	0.011892728	-0.000615462	0.006458714	0.011080606	0.008112262	0.015184939	-0.000502842	0.014802885	0.013473821
05/07/2016	849.3217	15757.04994	29.76615937	125.7647699	471.5912626	10924.685	4640.547932	10625.04711	878.5588	1310.5285	854.4780836	2088.55	-0.004807213	-0.026100038	0.007165041	-0.000277663	0.022312763	-0.015128726	-0.016295414	-0.017626004	-0.016457819	0.005296067	-0.014383814	-0.006871076
07/07/2016	847.0472	15580.24861	29.12576744	125.8566403	472.5682999	10870.15304	4562.5778	10436.00824	857.3814	1289.1856	845.560123	2097.9	-0.002681612	-0.011283883	-0.021748895	0.000730227	0.002069645	-0.010200685	0.00892929	0.005837887	0.002838469	-0.005060763	0.015688698	-0.000871921
08/07/2016	849.7016	16120.35189	29.57611241	125.9238276	467.8406568	10935.46012	4639.08276	10660.03362	887.0157	1275.7641	854.5200878	2129.9	0.00312881	0.034078569	0.015343761	0.000533697	-0.010054526	0.005989951	0.016628895	0.021239416	0.033979822	-0.010465408	0.010540735	0.015138186
11/07/2016	863.6421	16337.68621	29.77674291	128.4151265	468.5620899	10945.7206	4711.879197	10864.93471	898.1687	1297.2293	867.2562099	2137.16	0.016273218	0.01339191	0.006760627	0.019591011	0.001540861	0.000937836	0.015570143	0.019039032	0.01249523	0.016685389	0.014794436	0.003402815
12/07/2016	874.0883	16568.36046	30.19139471	129.3482919	477.5275489	11111.0284	4804.366696	11052.14644	925.1909	1303.5273	879.8473788	2152.14	0.012022953	0.014020404	0.013829291	0.007240511	0.01895323	0.014989597	0.019438424	0.017084053	0.029642182	0.004843215	0.014414013	0.006984851
13/07/2016	876.3895	16598.75353	30.29408681	129.3706334	478.8934373	11161.09657	4799.999872	10995.28211	918.1244	1321.822	884.2601564	2152.43	0.002629227	0.001832724	0.003395598	0.000172709	0.002856251	0.004496046	-0.000909341	-0.005158376	-0.007667201	0.01393719	0.005002855	0.000134741
14/07/2016	887.9489	17172.48669	30.42076266	130.3753947	478.2932011	11253.31059	4892.924664	11233.20231	932.9903	1319.3039	887.0009751	2163.75	0.013103569	0.033980888	0.004172819	0.007736529	-0.001254168	0.008228149	0.019174324	0.021407603	0.016061911	-0.001906839	0.003094768	0.005245391
15/07/2016	885.5185	17020.86791	30.52740522	129.8045355	478.5130245	11194.5737	4865.729128	11202.44632	926.5936	1319.4644	881.2662183	2161.74	-0.002740847	-0.008868377	0.003499454	-0.004388195	0.000459494	-0.00523319	-0.005573639	-0.002741709	-0.006879738	0.000121648	-0.006486324	-0.000929375
18/07/2016	888.0552	17309.98744	30.64871291	128.9076188	475.3208167	11233.20708	4816.610022	11122.77759	928.0436	1318.7161	890.2737696	2166.89	0.002860554	0.016843528	0.003965856	-0.006933731	-0.00669345	0.003445139	-0.010146211	-0.007137135	0.001563648	-0.000567285	0.010169264	0.002379507
19/07/2016	883.9697	17287.04799	30.35534909	129.3583932	474.8279614	11148.7642	4778.298455	11014.29834	919.4906	1326.8805	879.425044	2163.78	-0.004611117	-0.001326094	-0.00961792	0.00349078	-0.001037428	-0.007545652	-0.007985854	-0.009800763	-0.009258893	0.006172087	-0.012260687	-0.001436268
20/07/2016	889.5772	17403.81125	30.40351426	129.8588914	474.922211	11132.5699	4823.429688	11169.39561	924.1712	1321.6698	886.6430021	2173.02	0.006323508	0.00673167	0.001585454	0.003861616	0.000198472	-0.001453621	0.009400717	0.013983226	0.005077515	-0.003934761	0.008174089	0.004261213
21/07/2016	889.8227	17384.28887	30.396589	129.1505265	476.7232658	11130.84976	4820.439375	11187.06532	924.5267	1335.3652	885.9231111	2165.17	0.000275936	-0.00112236	-0.000227804	-0.005469814	0.003785143	-0.000154526	-0.000620148	0.001580725	0.000384595	0.010308875	-0.000812259	-0.003619025
22/07/2016	889.1275	17351.70314	30.23190502	130.0794065	472.5975232	11106.54191	4825.34354	11176.41244	922.3254	1324.4653	880.0087965	2175.03	-0.000781585	-0.001876195	-0.005432574	0.007166487	-0.008692043	-0.002186215	0.001016852	-0.000952703	-0.002383841	-0.008195982	-0.006698261	0.004543577
25/07/2016	890.6228	17330.79291	29.89122194	130.983124	472.625257	10966.79274	4818.9016	11199.70717	918.3251	1324.6635	880.0957129	2168.48	0.001680348	-0.001205809	-0.011332968	0.006923407	5.87E-05	-0.012662431	-0.001335914	0.002082107	-0.004346622	0.000149634	9.88E-05	-0.003015996
26/07/2016	889.4412	17318.67813	29.86087149	130.4261845	478.6638047	11031.92054	4832.928569	11269.46167	917.1945	1324.1845	883.1514444	2169.18	-0.001327593	-0.000699277	-0.001015879	-0.00426106	0.012695676	0.005921073	0.002906595	0.006208928	-0.001231913	-0.000361667	0.003466031	0.000322755
27/07/2016	892.2738	17324.20392	29.48929736	131.108629	469.5719333	11027.6249	4887.653736	11342.21741	928.6677	1326.6672	885.6751793	2166.58	0.003179636	0.000319014	-0.012521581	0.005218778	-0.019176982	-0.000389459	0.011259767	0.006435257	0.012431424	0.001873134	0.002853571	-0.001199329
28/07/2016	893.44	17309.80847	29.63681276	132.1550267	470.7871114	11057.45764	4902.42322	11394.89737	919.9046	1323.3879	884.5377271	2170.06	0.001306145	-0.00083129	0.004989867	0.00794947	0.0025845	0.002701621	0.003017238	0.004633839	-0.009481009	-0.002474893	-0.001285102	0.00160493
29/07/2016	891.0591	17694.81891	29.41380223	132.0142016	468.9664348	11169.37806	4933.960853	11488.06375	945.939	1369.1042	893.1200532	2173.6	-0.002668425	0.021998575	-0.007553235	-0.001066173	-0.003874801	0.010070832	0.006412466	0.008142905	0.027908116	0.033961618	0.009655844	0.001629962
02/08/2016	890.3259	17287.64737	28.99979228	132.2053491	469.0087745	11049.46573	4844.319207	11354.55976	907.9668	1365.0897	885.8330608	2157.03	-0.004114956	-0.005229552	-0.001484714	-0.002643216	0.007335465	-0.010793856	-0.015988965	-0.015592439	-0.022536488	-0.002445272	-0.000237643	-0.006381914
03/08/2016	882.2324	17438.71372	28.69473816	130.4723821	470.4239437	11102.47877	4839.6096	11390.6352	902.8419	1331.5285	885.9087172	2163.79	-0.009132062	0.00870044	-0.010574901	-0.013194816	0.003012819	0.004786319	-0.000972665	0.00317214	-0.005660359	-0.02489261	8.54E-05	0.003129038
04/08/2016	889.9799	17897.42076	29.14117048	130.7157419	470.0834571	11157.10336	4839.293568	11389.7449	906.1004	1346.4072	885.4922205	2164.25	0.008743365	0.02596395	0.015438201	0.001863483	-0.000724049	0.004907972	-6.53E-05	-7.82E-05	0.003602662	0.011112181	-0.000470246	0.000212567
05/08/2016	902.4864	18100.55876	29.28437918	133.0164439	469.0732656	11127.90185	4920.40958	11565.65948	922.4319	1333.1975	887.5417782	2182.87	0.013954743	0.011286198	0.004902273	0.017447703	-0.002151274	-0.002620733	0.016623022	0.015326937	0.017863435	-0.009859519	0.002311923	0.008566644
08/08/2016	911.8918	18142.60577	29.84913678	133.4779042	472.1682431	11209.92175	4895.420502	11566.35753	928.8781	1350.5749	888.8629122	2180.89	0.010367722	0.002320274	0.019101681	0.003463194	0.006576396	0.007343622	-0.005091598	6.04E-05	0.006963962	0.012950161	0.001487425	-0.000907474
09/08/2016	913.4251	18314.10159	30.06181632	132.8129593	475.474446	11278.8463	4949.727946	11845.59462	934.3324	1370.7326	891.2586551	2181.74	0.001680037	0.00940826	0.007099885	-0.004994135	0.00697777	0.006129706	0.011032438	0.023855365	0.00585475	0.014814988	0.002691664	0.000389673
10/08/2016	908.9641	18185.81424	29.98650918	131.6221943	476.5271253	11309.73668	4979.127984	11911.95538	937.9861	1376.0343	893.5625318	2175.49	-0.004895781	-0.007029489	-0.002508219	-0.009006163	0.002211508	0.002735045	0.005922157	0.005586513	0.003902867	0.003860325	0.002581635	-0.002868797
11/08/2016	916.9821	18589.83132	30.11986663	131.4874552	473.5541865	11399.12173	5023.255435	11981.48945	950.2652	1375.2191	895.7086953	2185.79	0.008782352	0.021972875	0.004437388	-0.001024205	-0.006258303	0.007872303	0.008823444	0.005820364	0.013005973	-0.000592603	0.002398926	0.004723393
12/08/2016	921.7671	18449.44777	30.28774575	132.6796811	480.4402563	11377.44947	5021.312002	11954.04519	951.6604	1390.2664	896.0191123	2184.05	0.005204637	-0.007580289	0.005558225	0.009026361	0.01443654	-0.001903031	-0.000386962	-0.002293182	0.001467145	0.01088232	0.0003465	-0.000796368
16/08/2016	928.8664	18539.47899	30.77205814	132.601866	491.8234123	11439.69501	5038.06698	12059.27617	947.8218	1370.1795	895.7685964	2178.15	0.007672329	0.004868019	0.015863875	-0.00058666	0.02341685	-2.48E-05	0.00187937	0.004391267	-0.004041739	-0.008429974	7.45E-05	-0.005494142
18/08/2016	932.3126	18367.69527	30.78508555	133.140733	490.0812579	11510.67596	5023.195626	12003.69026	946.3187	1367.1404	903.8642281	2187.02	0.003703248	-0.009309028	0.000423262	0.004055562	-0.003548524	0.006816269	0.008360158	0.010166188	0.012598276	-0.013846158	0.0123585	0.002197179
19/08/2016	929.592	18317.29482	30.83808166	132.3810449	489.1389886	11423.70693	4984.028952	11942.54214	926.1668	1372.7517	895.4079975	2183.87	-0.002922386	-0.002747744	0.001720006	-0.005722244	-0.00192453	-0.007584198	-0.00782772	-0.00510713	-0.021525056	0.004096006	-0.009399681	-0.001441354
22/08/2016	925.0177	17966.80348	30.95273471	131.6982665	485.5504576	11388.56371	4963.266164	11864.91211	929.8763	1378.9854	896.2932649	2182.64	-0.004932908	-0.019319882	0.00371101	-0.005171022	-0.007363468	-0.003081083	-0.004174566	-0.006521512	0.003997219	0.004530746	0.000988186	-0.000563379
23/08/2016	925.263	18102.69107	30.98548774	131.9021145	487.0602767	11436.69249	5013.482155	12011.26663	950.8819	1374.5411	906.8301908	2186.9	0.000265149	0.007534801	0.001057603	0.001546645	0.003104675	0.004217158	0.01006669	0.012259613	0.022338303	-0.003228081	0.011687548	0.001949863
24/08/2016	920.3938	17831.22123	30.62589164	132.2261809	485.2672136	11311.86388	4997.887596	11969.9626	951.7892	1378.4136	906.0081933	2175.44	-0.005276399	-0.015109683	-0.011673174	0.002453857	-0.003688192	-0.01097475	-0.003115372	-0.003444701	0.000953712	0.002813343	-0.000906862	-0.005254073
25/08/2016	917.7341	17861.78364	30.63473941	131.4979682	482.5871032	11318.83026	4975.06269	11887.90711	945.0069	1376.4667	899.7673484	2172.47	-0.002893925	0.001712516	0.000288857	-0.005522547	-0.005538266	0.000615658	-0.004577371	-0.006878721	-0.007151353	-0.001413419	-0.006912121	-0.001366174
26/08/2016	922.068	17952.17729	30.69246865	131.3945444	481.7924382	11261.44615	5014.87123	11953.59233	952.4273	1359.6763	903.7161673	2169.04	0.004711276	0.005047967	0.001882664	-0.000786814	-0.001648034	-0.005082687	0.007969773	0.005510172	0.00782155	-0.012273197	0.004379109	-0.001580096
30/08/2016	928.8465	18011.01408	30.51105545	133.6895383	482.0834162	11213.23305	4978.124832	11902.45235	944.4623	1355.6682	894.2889086	2176.12	0.008261224	0.002105376	-0.00580287	0.016315031	0.001917158	-0.005470466	0.007305988	0.010499232	0.012391187	-0.006613848	-0.01048645	-0.001955699
31/08/2016	925.6207	17870.71296	30.37552074	134.3866318	483.8707885	11129.87954	4940.626504	11791.78251	947.276	1363.9082	889.5910878	2170.95	-0.003478954	-0.007820239	-0.004452046	0.005200724	0.003700743	-0.007461261	-0.007561135	-0.009341568	0.002974727	0.006059786	-0.005266982	-0.002378615
01/09/2016	925.6618	17935.96045	30.2958462	134.2275117	480.079682	11221.0836	4948.456182	11741.54193	952.1035	1374.7302	898.2220218	2170.86	4.44E-05	0.003644436	-0.002626431	-0.001184749	-0.007865811	0.008161131	0.0015835	-0.004269746	0.00508325	0.007903239	0.009655373	-4.15E-05
02/09/2016	934.895	18384.23585	30.70601288	135.0767024	480.7869863	11390.06928	5084.050881	11958.39973	963.6191	1364.6628	922.8105597	2179.98	0.009925282	0.024685889	0.013447881	0.006306574	0.001472222	0.014947387	0.027032716	0.018300792	0.012022345	-0.007350129	0.027006691	0.0041923
06/09/2016	958.4822	18530.4447	31.4915293	137.7694148	484.4688422	11530.33393	5054.982364	11925.77953	963.5283	1402.2503	917.2172615	2186.48	0.024916768	0.007921489	0.025260104	0.019738597	0.007628804	0.012239435	-0.002182882	0.001665923	0.000734966	0.01764682	0.001090398	0.002977242
08/09/2016	965.4473	18863.06411	31.85394934	138.2627508	486.4791303	11450.54146	5130.86912	12058.80758	984.7627	1403.9253	913.7256372	2181.3	0.007240526	0.017790691	0.011442774	0.003574486	0.004140883	-0.001728326	0.001838918	-0.002014425	0.008592577	-0.002100184	0.000559596	-0.002225551
09/09/2016	952.168	17772.24759	31.7047817	136.2107509	482.4516736	11152.87259	5060.90952	11914.15219	967.6592	1386.779	899.4253698	2127.81	-0.013850027	-0.059567614	-0.004693861	-0.014952541	-0.008313246	-0.026339922	-0.01372885	-0.012068359	-0.017520739	-0.012288307	-0.015774267	-0.024827748
12/09/2016	930.0257	17833.88938	31.48139778	133.3024447	473.5337414	11186.40509	4984.11948	11710.705	950.5263	1376.351	892.3233289	2159.04	-0.02352927	0.003462428	-0.007070687	-0.021582758	-0.018657588	0.003002113	-0.01528946	-0.017223572	-0.017864128	-0.007547998	-0.007927538	0.014570397
14/09/2016	923.5165	17156.09609	30.92846496	133.6451411	470.8158382	10886.15594	4902.557668	11642.48912	936.4157	1359.3918	881.2844037	2125.77	-0.007023554	-0.038746977	-0.017719869	0.00256752	-0.005756154	-0.000838915	-0.006445943	-0.003371586	6.94E-05	-0.010409139	0.002432152	-0.000587849
19/09/2016	935.166	17574.35112	30.57159122	134.5925682	474.9172011	10976.17173	4906.113135	11582.42586	921.5976	1366.638	890.1304123	2139.12	0.012535387	0.024086949	-0.01160577	0.007064115	0.00867346	0.003676333	0.008701381	0.004013891	0.012639361	0.004705935	0.014668018	-1.87E-05
20/09/2016	935.6705	17744.86277	30.68180593	134.0865548	474.3858862	10994.00409	4908.21024	11624.49302	910.658	1373.142	885.378293	2139.76	0.000539331	0.009655536	0.003598652	-0.003766679	-0.001119379	0.001623325	0.000427356	0.003625403	-0.011941271	0.004747835	-0.005352979	0.000299144
21/09/2016	941.4597	18020.03395	30.85142692	134.1859501	474.7931242	11223.63622	4916.64825	11636.68635	915.1468	1423.1098	887.3781483	2163.12	0.006168159	0.015388084	0.005513165	0.000741003	0.000858085	0.020671891	0.001717686	0.001048384	0.004917074	0.035742932	0.002256211	0.010857951
22/09/2016	953.8393	18428.76734	31.42806599	136.3458545	477.5150187	11328.41831	5068.135716	11995.64348	938.4347	1421.84	905.0339267	2177.18	0.013063665	0.02242875	0.018518312	0.01596818	0.005716431	0.009292532	0.030345993	0.030380817	0.025128785	-0.00089267	0.019701217	0.006478837
23/09/2016	949.2315	18206.83024	31.53625251	135.9103298	476.1458223	11159.31213	5033.616966	11917.08416	926.2583	1416.1755	895.8508401	2164.69	-0.004842499	-0.012116075	0.003436442	-0.003199377	-0.002871456	-0.015040146	-0.006834237	-0.006570527	-0.013060137	-0.003991879	-0.010198505	-0.005753297
26/09/2016	935.6816	17919.41538	31.28419365	134.381797	467.8252794	11044.39072	4964.12067	11705.3962	916.648	1409.8107	885.3143521	2146.1	-0.014377462	-0.015912028	-0.008024783	-0.011310349	-0.017629265	-0.010351645	-0.013902628	-0.017923065	-0.010429599	-0.004504488	-0.011831144	-0.008624923
27/09/2016	939.9662	18044.34863	30.79503543	134.5039991	470.6076698	11026.3122	4935.31896	11625.58056	906.677	1425.3287	883.8865475	2159.93	0.00456867	0.006947757	-0.015759485	0.000908952	0.005929882	-0.001638237	-0.005818873	-0.006842058	-0.010937271	0.010947014	-0.001614068	0.006423572
28/09/2016	943.9818	18278.49906	31.09773426	135.1938961	468.6517892	11237.64589	4975.425125	11717.03665	911.0865	1400.9839	889.6055633	2171.37	0.004262969	0.012892914	0.009781474	0.005116084	-0.004164735	0.018984948	0.008093516	0.007836016	0.004851576	-0.017227678	0.006449463	0.005282491
29/09/2016	938.422	18103.30417	31.21332147	131.6054657	470.7147861	11221.04343	4986.432864	11676.05643	919.6551	1400.643	897.8157985	2151.13	-0.005907145	-0.009630982	0.003710011	-0.026901465	0.004392322	-0.00147849	0.002209978	-0.00350362	0.009360865	-0.000243359	0.009186746	-0.009365019
30/09/2016	931.6354	17981.77701	31.31823155	132.7364385	471.418199	11226.5457	4964.702986	11731.34942	922.6951	1385.137	895.978737	2168.27	-0.007258205	-0.006735616	0.003355432	0.008556946	0.001493235	0.000490233	-0.004367323	0.00472441	0.003300136	-0.011132365	-0.002048241	0.007936329
13/10/2016	935.9411	19049.55118	31.57685351	132.034437	476.3147381	11089.51912	4862.426646	11495.05047	895.914	1377.9318	849.4850983	2132.55	-0.02437617	-0.007770907	-0.017016756	-0.021344352	0.001226439	0.005771913	-0.008996428	-0.008780152	-0.009091787	0.005978727	-0.00511833	-0.003104131
14/10/2016	942.7836	19386.46621	31.04180973	132.5444519	476.8265611	11095.46596	4918.906184	11640.53408	910.6022	1370.3251	853.2390683	2132.98	0.007284229	0.017531663	-0.017089372	0.0038553	0.001073971	0.000536114	0.011548562	0.012576776	0.016261713	-0.005535668	0.004409377	0.000201616
17/10/2016	938.2342	19617.05569	31.06595294	131.4740606	472.5829117	11116.92308	4892.582862	11547.62486	913.189	1379.7915	841.777695	2126.5	-0.004837178	0.011824172	0.000777462	-0.008108501	-0.008939615	0.001931996	-0.005365829	-0.008013548	0.00283673	0.00688439	-0.013523817	-0.003042627
18/10/2016	956.3147	20012.61649	31.18097892	134.0964768	479.25263	11244.95007	4956.644763	11687.26291	929.5252	1384.779	858.8906775	2139.6	0.019087445	0.019963523	0.0036958	0.019749943	0.014014664	0.011450597	0.013008696	0.012019833	0.017731049	0.003608159	0.020125688	0.00614146
19/10/2016	954.743	19972.20178	31.28478295	134.0164343	479.4109054	11305.31728	4962.83737	11687.89207	933.6722	1394.3521	861.0646355	2144.29	-0.001644849	-0.002021503	0.003323553	-0.000597081	0.0003302	0.005354026	0.001248575	5.38E-05	0.004451495	0.006889303	0.002527925	0.0021896
20/10/2016	956.7166	20200.57275	31.27136126	134.2894068	479.2977786	11229.70806	4985.05176	11750.12622	935.8073	1398.8111	857.4966903	2141.34	0.00206502	0.011369562	-0.000429109	0.002034787	-0.000235998	-0.006710399	0.004466159	0.005310542	0.002284166	0.003192799	-0.004152252	-0.001376694
21/10/2016	957.7134	20293.78917	31.36364656	134.0484027	478.5125272	11209.60456	4937.965802	11659.70068	932.2127	1395.5436	853.9347982	2141.16	0.001041354	0.004603929	0.002946766	-0.001796274	-0.001639681	-0.001791811	-0.009490321	-0.007725473	-0.003848572	-0.002338645	-0.004162477	-8.41E-05
24/10/2016	964.3339	20461.18883	31.42983416	134.3035078	483.5094252	11148.22202	4958.214878	11719.99025	940.2354	1392.1038	851.9103151	2151.33	0.006889036	0.008214977	0.002108105	0.001901273	0.010388418	-0.005490936	0.004092307	0.005157442	0.008569262	-0.002467889	-0.002373585	0.004738517
25/10/2016	962.9723	20476.49888	31.76979476	134.1611416	483.8216024	11137.38017	4936.801248	11695.34743	934.5209	1397.7618	849.3292147	2143.16	-0.001412957	0.000747969	0.010758414	-0.001060596	0.00064544	-0.000972992	-0.004328172	-0.002104845	-0.006096278	0.004056115	-0.003034379	-0.00380488
26/10/2016	954.9532	20446.46656	31.82713383	132.8966097	481.9925223	11065.28172	4954.039575	11700.3254	941.7732	1405.4111	850.4320056	2139.43	-0.008362313	-0.001467749	0.001803203	-0.009470171	-0.003787649	-0.0064946	0.003485719	0.000425546	0.00773049	0.005457615	0.001297584	-0.001741937
27/10/2016	949.6075	20444.69548	31.79906103	132.6883673	480.6333181	11080.71263	4953.831939	11710.55332	948.5999	1396.0431	848.8309019	2133.04	-0.005613593	-8.66E-05	-0.000882429	-0.001568179	-0.002823953	0.001393562	-4.19E-05	0.000873775	0.007222627	-0.00668798	-0.001884469	-0.002991246
28/10/2016	946.6416	20214.89689	31.43659809	133.3267698	479.362086	11046.98894	4967.959076	11682.37872	943.0909	1400.7808	848.5176488	2126.41	-0.003128178	-0.011303657	-0.011464004	0.004799755	-0.002648414	-0.003048099	0.002847701	-0.002408814	-0.005824436	0.003387918	-0.000369109	-0.00311308
01/11/2016	944.6082	19758.63339	31.58734779	133.4888126	482.9544748	11034.36123	4928.4837	11605.0914	932.0036	1413.2115	842.1942914	2111.72	-0.002150325	-0.022829273	0.004783896	0.001214643	0.007466162	0.00073765	-0.001490685	-0.005913374	-0.003966037	0.005055527	-0.008139735	-0.006810051
03/11/2016	924.1594	19113.55743	30.94946749	130.8896401	484.3693881	10896.97377	4881.082752	11424.55363	912.2412	1407.3162	844.8984546	2088.66	-0.021885671	-0.033192633	-0.020400861	-0.019663147	0.00292542	0.000121706	-0.003475479	-0.007151297	-0.004297181	0.000678116	0.002965467	-0.004433199
07/11/2016	935.2682	20003.01365	30.74894141	130.8972374	484.2556745	10957.56057	4934.990502	11567.47809	920.3525	1383.4338	839.5958862	2131.52	0.011948765	0.045485048	-0.006500226	5.80E-05	-0.000234794	0.012136774	0.016152915	0.016300321	0.013755241	-0.002918176	0.001904634	0.021980158
08/11/2016	936.5269	20036.12629	30.79346054	131.883592	485.5958881	11016.03908	4941.591182	11570.38482	926.2344	1380.9498	846.8174211	2139.56	0.001344912	0.001654014	0.001446779	0.007507087	0.002763752	0.005322628	0.001336633	0.000251253	0.006370586	-0.001797146	0.008564424	0.00376486
09/11/2016	925.2001	19611.92683	31.56092908	130.0854815	482.8373198	11032.97204	5007.823656	11734.03222	915.9671	1321.8028	855.9040033	2163.26	-0.012168207	-0.021399066	0.024617587	-0.01372787	-0.005696987	0.001535939	0.01331404	0.014044556	-0.011146887	-0.043774961	0.010673112	0.011016143
10/11/2016	922.0912	18489.15743	31.9915546	131.3173525	488.4328455	10935.43722	4936.470025	11581.51574	907.5991	1370.9475	850.4761079	2167.48	-0.003365904	-0.058953417	0.013552015	0.009425147	0.011522206	-0.008879611	-0.014350915	-0.013083	-0.009177686	0.036505544	-0.006361905	0.001948859
11/11/2016	892.7905	17217.52196	32.04107474	126.6682287	491.7667701	10795.37937	4895.100008	11632.33268	904.9744	1370.6951	843.2817598	2164.45	-0.032292183	-0.071256892	0.001546716	-0.036045636	0.006802568	-0.01289043	-0.0084158	0.004378164	-0.002896105	-0.000184123	-0.008495183	-0.001398915
16/11/2016	888.7381	17776.27853	30.94998383	122.0680577	487.8126999	10961.40168	4817.120028	11412.47367	875.2268	1374.5342	836.9676504	2176.94	-0.004549359	0.031937318	-0.034646189	-0.036992557	-0.008073039	-0.001105453	-0.013701196	-0.012530571	-0.012691581	0.007530241	-0.002311249	-0.001583539
17/11/2016	885.9835	17554.25123	31.64797982	122.0288144	489.012586	10976.59732	4852.411109	11451.69322	874.6381	1378.2095	842.8027752	2187.12	-0.003104264	-0.012568746	0.022301841	-0.000321539	0.002456707	0.001385326	0.007299472	0.003430659	-0.000672852	0.002670283	0.006947554	0.004665389
18/11/2016	886.8674	17680.53311	31.39917493	121.9147787	485.7105025	10999.80019	4787.673615	11335.36082	851.6664	1367.8693	832.8153834	2181.9	0.000997151	0.007168054	-0.007892701	-0.000934935	-0.006775455	0.002111618	-0.013431099	-0.010210482	-0.0266153	-0.007530919	-0.011920986	-0.002389553
21/11/2016	889.6736	18222.31605	31.62361391	119.2185159	488.7427358	11212.90539	4815.396498	11359.3617	855.0003	1377.646	842.322957	2198.18	0.003159175	0.03018279	0.007122501	-0.022364188	0.006223476	0.019188274	0.00577377	0.002115107	0.003906919	0.007121972	0.011351511	0.007433688
22/11/2016	900.6327	18508.78917	32.10447808	120.1892895	493.9864834	11224.54471	4828.983195	11374.89455	864.1575	1376.8654	844.9573954	2202.94	0.012242862	0.01559871	0.015091407	0.008109835	0.010671907	0.001037491	0.002817539	0.00136647	0.010653224	-0.000566779	0.003122706	0.002163087
23/11/2016	897.4144	18271.99328	32.78027667	120.0765663	491.8133415	11174.35536	4801.868442	11304.31889	858.0729	1357.0529	843.7001448	2204.72	-0.003579777	-0.012876244	0.020831489	-0.000938321	-0.004408898	-0.004481419	-0.005630826	-0.006223839	-0.007065983	-0.014494103	-0.001489054	0.000807685
25/11/2016	901.0039	17959.82028	32.46508087	121.7483591	493.5859572	11144.70319	4819.645984	11332.66678	863.0845	1373.1092	849.6154355	2213.35	0.003991846	-0.01723241	-0.009661937	0.013826692	0.003597765	-0.002648972	0.005858573	0.005098746	0.005547144	0.005603353	0.001107944	0.003906688
28/11/2016	907.4106	18490.71868	32.4161913	121.7268575	496.6661016	11187.95917	4775.600932	11204.931	846.0842	1386.5199	841.3371009	2201.72	0.007085463	0.029131857	-0.001507047	-0.000176622	0.00622095	0.003873791	-0.009180662	-0.011335472	-0.019893719	0.009719281	-0.009791405	-0.005268332
29/11/2016	901.255	17907.19089	32.14712094	121.9741122	498.2408355	11163.06467	4813.624096	11232.23022	866.2258	1378.0161	845.1895906	2204.66	-0.006806812	-0.032066555	-0.008335134	0.002029165	0.003165593	-0.002227594	0.007930435	0.002433395	0.023526732	-0.006152083	0.004568557	0.001334429
30/11/2016	909.7042	18227.05217	32.41070507	123.5813887	494.4092446	11231.55112	4869.06459	11315.95905	884.4316	1366.4841	844.965776	2198.81	0.009331255	0.017704516	0.008165876	0.01309113	-0.007719961	0.006116351	0.011451592	0.00742669	0.020799565	-0.008403765	-0.000264845	-0.002656997
01/12/2016	902.376	17319.05469	32.52496237	123.273317	497.7803503	11284.47098	4846.560247	11194.53494	893.293	1373.2926	849.4923359	2191.08	-0.008088207	-0.051099551	0.003519096	-0.002495977	0.006795311	0.004700649	-0.004632617	-0.010788328	0.009969456	0.004970123	0.005342794	-0.003521732
02/12/2016	896.7615	17408.75978	33.43226441	121.8406298	493.0809205	11332.16894	4819.570244	11188.30707	896.5228	1375.5173	851.0564198	2191.95	-0.006241344	0.005166193	0.027513567	-0.011690102	-0.009485617	0.004217959	-0.005584463	-0.000556486	0.00360909	0.001618664	0.001839505	0.000396986
05/12/2016	895.9502	17294.90678	33.6435822	122.7180858	487.5235356	11370.26966	4895.437264	11434.90507	897.9257	1358.085	856.4972501	2204.71	-0.000905109	-0.006561463	0.006300882	0.007175862	-0.011334732	0.003356534	0.015618838	0.021801304	0.0015636	-0.012754259	0.006372682	0.005804422
06/12/2016	902.3132	17783.54342	33.67034707	123.6104299	486.8821982	11386.47998	4971.924396	11566.22849	937.8711	1372.7204	859.1261891	2212.23	0.007076857	0.02786145	0.000795225	0.007245186	-0.001316366	0.00142466	0.015503367	0.011418989	0.043525194	0.010718845	0.003064706	0.003405076
07/12/2016	906.3464	18120.61844	33.8245079	123.3544205	490.3053562	11511.48296	5037.43456	11788.71837	961.5922	1389.6333	867.243108	2241.35	0.004459885	0.018776928	0.004568084	-0.002073246	0.007006172	0.010918371	0.013089969	0.019053489	0.024977933	0.012245435	0.009403525	0.013077306
08/12/2016	915.8183	17843.42597	34.53249342	126.0676374	489.3569236	11595.17853	5096.323576	12031.2918	963.548	1401.8978	868.2065986	2246.19	0.01039641	-0.015415283	0.020715094	0.021756888	-0.001936245	0.007244312	0.011622476	0.020367902	0.002031853	0.008786991	0.001110364	0.002157085
09/12/2016	914.6355	17870.51248	34.84029841	125.8314998	490.1044742	11617.75417	5030.381513	11829.91292	950.2853	1401.6827	872.1415821	2259.53	-0.001292357	0.00151686	0.008873998	-0.001874859	0.001526453	0.001945092	-0.013023584	-0.016879589	-0.01386005	-0.000153447	0.004522072	0.005921379
12/12/2016	904.1667	17563.54544	35.17838074	124.668376	477.7296281	11639.78986	5044.511892	11857.14652	960.1822	1404.3966	869.5184872	2256.96	-0.011511879	-0.017326535	0.009656993	-0.009286489	-0.02557364	0.001894929	0.00280507	0.002299451	0.010360803	0.001934301	-0.00301218	-0.001138052
13/12/2016	907.9348	17782.21496	36.48920761	125.0194072	478.6137055	11714.96992	5096.90607	11973.01365	986.2506	1414.4032	882.8721099	2271.72	0.004158824	0.012373326	0.036584825	0.002811763	0.001848871	0.006438116	0.010332804	0.009724487	0.026787422	0.007099931	0.015240759	0.006518479
14/12/2016	902.6193	17586.7432	36.50051581	124.4434158	476.1992715	11448.8323	5076.379056	11969.0077	976.5317	1415.3911	882.272004	2253.28	-0.0058717	-0.011053407	0.000309857	-0.004617862	-0.005057407	-0.022979762	-0.00403548	-0.000334638	-0.009903268	0.000698213	-0.000679951	-0.008150321
15/12/2016	890.2041	17263.1803	36.79176554	123.4520788	470.6469578	11402.0454	5021.155737	11842.65216	972.633	1377.3682	866.1370914	2262.03	-0.013850108	-0.018569464	0.007947665	-0.007998066	-0.01172815	-0.004094982	-0.010938089	-0.010613013	-0.004000386	-0.027231312	-0.018457203	0.003875708
16/12/2016	889.071	17321.49871	36.20256081	123.2410111	469.9233951	11430.006	5045.450553	11904.64604	972.8965	1386.9888	866.6533344	2258.07	-0.001273665	0.003372503	-0.016144201	-0.001711177	-0.001538562	0.002449242	0.004826823	0.005221143	0.000270877	0.006960489	0.000595852	-0.001752174
19/12/2016	881.7991	16909.24944	35.88074784	122.5565896	469.5161839	11380.9719	5026.290894	11908.90674	973.9334	1402.9309	866.2767131	2262.53	-0.008212845	-0.024087654	-0.008928977	-0.005568999	-0.000866924	-0.004299173	-0.003804641	0.000357838	0.001065219	0.011428482	-0.000434664	0.00197319
20/12/2016	879.9672	17146.44016	36.0292654	121.7339376	466.969939	11440.8319	5026.425996	11882.05654	982.5066	1392.5486	867.1411429	2270.76	-0.002079618	0.013929805	0.004130656	-0.006735055	-0.005437883	0.005245872	2.69E-05	-0.002257178	0.008764138	-0.007427955	0.000997371	0.003630921
21/12/2016	883.3312	17314.38698	35.80013172	121.7961188	473.0392122	11416.34221	5037.323822	11951.46974	987.2941	1390.5496	868.3898638	2265.18	0.003815581	0.009747192	-0.006379963	0.000510666	0.012913401	-0.002142846	0.002165759	0.005824854	0.004860907	-0.001436529	0.001439007	-0.002460351
22/12/2016	874.1938	17194.2761	35.58613106	120.2309226	473.149587	11361.95451	5049.287572	11964.75084	985.9214	1391.7098	864.7270639	2260.96	-0.010398125	-0.00696123	-0.005995588	-0.012934241	0.000233304	-0.004775406	0.002372205	0.001110635	-0.001391333	0.000833998	-0.004226842	-0.001864724
23/12/2016	877.9809	17721.56425	35.7054487	120.5432487	468.8368954	11324.82453	5055.529728	11960.59688	996.8929	1394.9742	863.6914425	2263.79	0.004322749	0.030205674	0.003347317	0.00259435	-0.009156653	-0.003273273	0.001235481	-0.000347244	0.011066707	0.002342857	-0.001198346	0.001250898
28/12/2016	888.3686	18242.23551	35.86964559	120.4999711	466.7322301	11332.42346	5042.415201	11935.1371	985.555	1384.4135	865.76964	2249.92	0.009223959	0.018376114	-0.002134008	-0.002253539	-0.004964794	0.000670773	-0.004277131	-0.003981759	-0.013980883	0.000100914	0.00240329	-0.008391658
29/12/2016	897.547	18481.43182	36.36793705	121.9867085	466.0569094	11417.02695	5057.652691	11969.78256	993.5233	1382.3417	866.4482642	2249.26	0.01027874	0.013027005	0.013796125	0.012262579	-0.00144796	0.007437883	0.003017307	0.002898608	0.00805258	-0.001497639	0.000783532	-0.000293387
04/01/2017	913.8503	19050.12682	37.32304157	123.5282764	476.9121556	11659.71596	5113.50378	12090.54435	1013.2533	1404.9548	880.2818666	2270.75	0.001758178	0.005563003	-0.009465201	0.004067255	0.010936456	0.01670485	0.005009015	0.00500077	0.011451614	0.017567202	0.005295139	0.005705998
05/01/2017	924.3805	19321.1044	36.60506884	125.1423851	481.315196	11770.56336	5146.162064	12165.34549	1025.0229	1427.0341	890.0133638	2269	0.011457011	0.014124232	-0.019424149	0.012982081	0.009190035	0.009461964	0.006366366	0.006167688	0.01154871	0.015593103	0.010994319	-0.000770968
06/01/2017	922.4986	19237.96406	36.49922762	124.6170476	477.431084	11711.04141	5199.029576	12282.19169	1022.1854	1412.8049	884.1954814	2276.98	-0.002037925	-0.004312369	-0.002895624	-0.004206754	-0.008102526	-0.005069677	0.010220782	0.009559007	-0.002772069	-0.010021215	-0.006558307	0.003510798
09/01/2017	921.9481	19224.86758	36.45504469	124.2013863	478.613893	11631.85941	5139.768612	12160.69188	1002.3731	1412.9876	876.7489787	2268.9	-0.000596927	-0.000680994	-0.00121125	-0.003341084	0.002474381	-0.006784273	-0.011463927	-0.00994161	-0.019572596	0.000129309	-0.008457447	-0.003554871
10/01/2017	929.7444	19467.89911	37.35618847	124.9854068	478.0525472	11662.72019	5165.392641	12240.07311	1007.5111	1415.1001	884.3959891	2268.9	0.008420778	0.012562282	0.024418737	0.006292654	-0.001173546	0.002649612	0.004973058	0.006506477	0.005112744	0.001493943	0.00868419	0
11/01/2017	932.8648	19422.80489	37.00563605	126.0852752	473.6737768	11756.49996	5134.612113	12231.97235	999.1011	1407.3647	876.8823511	2275.32	0.003350572	-0.002319024	-0.00942836	0.00876148	-0.009201808	0.008008829	-0.005976817	-0.000662042	-0.008382336	-0.005481322	-0.00853208	0.002825569
12/01/2017	941.5662	20201.50673	36.76776139	127.2586166	473.750791	11740.90771	5194.233563	12303.31862	1009.0825	1425.9901	888.6846771	2270.44	0.009284378	0.039309307	-0.006448815	0.009262902	0.000162576	-0.001327147	0.011544777	0.005815824	0.009940806	0.013147431	0.013369645	-0.002147057
13/01/2017	938.8839	19871.84915	36.89531378	126.8534079	472.3379498	11806.55188	5247.866589	12397.8688	1021.7539	1422.3954	890.2572767	2274.64	-0.00285283	-0.016453078	0.003463133	-0.003189216	-0.002986701	0.005575493	0.01027255	0.007655555	0.012479158	-0.002524028	0.001768017	0.001848153
17/01/2017	939.1309	20049.95482	36.55176348	127.2824804	474.9086507	11825.2106	5192.092796	12329.336	1019.0068	1414.0787	892.7736509	2267.89	0.000263044	0.008922786	-0.009355112	0.00337672	0.005427747	0.007377145	0.003842301	0.007185607	0.009678714	-0.004462903	0.013416976	-0.002971914
18/01/2017	943.0183	19917.28142	36.53257914	127.4089352	476.6452684	11613.1307	5175.66576	12369.5895	1021.489	1415.3229	892.124012	2271.89	0.004130815	-0.006639132	-0.000524992	0.000993004	0.003650071	-0.018097329	-0.003168872	0.003259537	0.002432939	0.000879479	-0.000727928	0.0017622
19/01/2017	940.9235	19916.18187	36.53498471	127.6556913	473.0148464	11574.14	5164.528152	12371.56225	1017.9858	1403.541	883.9904961	2263.69	-0.002223849	-5.52E-05	6.58E-05	0.001934852	-0.007645766	-0.003363116	-0.002154237	0.000159472	-0.003435398	-0.008359374	-0.009158838	-0.003615859
20/01/2017	937.4455	20216.56901	36.39230962	126.190505	475.488644	11666.45156	5157.232344	12365.15422	1023.9604	1411.0454	883.8411745	2271.31	-0.003703217	0.014969956	-0.003912809	-0.011544018	0.005216224	0.007944036	-0.001413675	-0.000518099	0.005851885	0.005332519	-0.000168932	0.003360532
23/01/2017	944.439	20802.57862	35.96616038	126.9315159	479.2500717	11668.14653	5166.140815	12371.27112	1021.9052	1418.9575	890.7836257	2265.2	0.007432478	0.028574435	-0.011778971	0.005854987	0.007879532	0.000145275	0.001725884	0.000494567	-0.002009126	0.005591599	0.007824174	-0.002693702
24/01/2017	949.6958	20805.18549	36.54564277	128.3411559	479.7495568	11861.32513	5191.316244	12462.24151	1027.6472	1407.5487	891.9494883	2280.07	0.005550622	0.000125307	0.015983459	0.011044303	0.00104168	0.016420508	0.004861324	0.007326454	0.005603189	-0.008072766	0.00130795	0.006543089
03/02/2017	968.6095	20793.24221	37.11895149	134.0049653	478.7218393	11879.32914	5182.983622	12514.86541	1008.6451	1426.6401	897.648733	2297.42	0.019719815	-0.000574218	0.015565695	0.043184855	-0.002144494	0.004391671	0.000253745	-0.00419602	0.010369496	0.003343285	0.005488505	0.007238574
06/02/2017	973.0037	20526.34398	37.2681185	135.3371753	481.7923269	11810.91159	5118.279296	12329.34061	960.4595	1431.4557	890.7459066	2292.56	0.004526347	-0.012918907	0.004010568	0.009892406	0.006393447	-0.005776027	-0.012562572	-0.014935333	-0.048951408	0.003369799	-0.007719617	-0.002117657
07/02/2017	970.9918	20510.17539	37.79067688	134.329271	479.6181321	11770.94251	5075.396725	12329.0272	954.4878	1428.664	890.523537	2293.08	-0.002069861	-0.00078801	0.0139242	-0.007475227	-0.004522935	-0.00338982	-0.008413613	-2.54E-05	-0.006236954	-0.001952157	-0.000249675	0.000226795
08/02/2017	977.2976	20746.33218	36.99084187	135.0075409	482.5431233	11823.67161	5083.5789	12311.01477	960.8267	1441.4404	900.2095254	2294.67	0.006473188	0.011448345	-0.021392064	0.005036603	0.006080062	0.004469595	0.001610827	-0.001462046	0.006619198	0.00890315	0.010818009	0.00069315
09/02/2017	982.7363	20834.0998	36.52955914	135.9506679	485.4571573	11884.40758	5160.215808	12448.54591	965.2604	1416.297	905.3294765	2307.87	0.005549612	0.004221589	-0.012548593	0.006961449	0.006020748	0.005123663	0.01496288	0.01110945	0.00460385	-0.017597172	0.005671398	0.005735979
10/02/2017	987.8137	21226.41564	36.63269715	135.7013298	486.5890932	12020.72602	5132.021328	12400.82241	957.4215	1439.111	903.9862391	2316.1	0.005153293	0.018655369	0.002819434	-0.001835718	0.002328976	0.011405075	-0.005478799	-0.003841028	-0.008154176	0.015979843	-0.001484802	0.003559715
13/02/2017	995.1672	21483.26703	36.7314859	135.7665576	490.0412275	12050.92161	5195.657151	12515.04165	964.0669	1441.8091	909.9698707	2328.25	0.007416646	0.012027928	0.002693107	0.000480556	0.00706951	0.00250881	0.012323511	0.009168459	0.006916957	0.001873083	0.006597352	0.005232176
14/02/2017	992.0167	21519.58969	36.88305068	135.7130139	491.0051377	12077.14023	5200.829586	12505.19376	964.9014	1421.7386	905.0226648	2337.58	-0.003170821	0.001689314	0.004117801	-0.000394458	0.001965066	0.00217329	0.000995035	-0.000787194	0.000865229	-0.014018156	-0.005451502	0.003999294
15/02/2017	1002.5373	22087.20432	37.01289254	134.4063583	489.6686615	12118.5086	5198.18973	12448.49311	961.2292	1432.4414	908.8601827	2349.25	0.010549424	0.026034782	0.003514185	-0.009674728	-0.00272563	0.003419492	-0.000507713	-0.004544478	-0.003813038	0.007499772	0.004231281	0.004979922
16/02/2017	1006.5174	22229.07529	37.84407427	135.2616678	493.2859984	12128.57034	5218.904792	12523.81205	972.3818	1446.7497	908.0413449	2347.22	0.003962167	0.006402679	0.02220811	0.006343447	0.007360163	0.000829934	0.003977134	0.006032215	0.011535644	0.009939193	-0.000901356	-0.000864479
17/02/2017	999.4948	21891.75687	37.23856401	135.7704918	488.2690212	12091.48027	5183.9727	12521.2263	965.1528	1447.03	905.6114828	2351.16	-0.007001581	-0.015290962	-0.016129518	0.003754718	-0.010222597	-0.00306276	-0.006715877	-0.000206488	-0.007462095	0.000193726	-0.002679524	0.001677174
21/02/2017	1009.1407	22298.58559	36.62376693	137.5539391	494.8085727	12119.32562	5151.286412	12610.14421	957.1946	1446.7034	906.8458726	2365.38	0.009604504	0.018413083	-0.016647492	0.013050225	0.013304439	0.002300243	-0.002595392	0.004286908	-0.006533079	0.000830923	-0.003810836	0.006029862
22/02/2017	1015.595	22254.15788	36.40401666	137.5484298	496.4835525	12043.68533	5147.038644	12614.11767	950.078	1451.5516	909.2040172	2362.82	0.006375471	-0.001994388	-0.006018283	-4.01E-05	0.00337939	-0.006260853	-0.000824944	0.00031505	-0.007462628	0.003345602	0.002597006	-0.001082865
01/03/2017	998.554	21628.15355	35.53785452	138.1001147	494.1364841	11698.29771	5225.242239	12710.37123	977.7104	1442.2139	907.4476355	2395.96	-0.016921694	-0.028532991	-0.024080663	0.004002819	-0.004738593	0.008874528	0.014769095	0.013421053	0.015758721	-0.006083741	0.00238001	0.013581182
02/03/2017	991.9153	21151.41481	35.0990791	137.3058007	491.1741611	11595.38025	5218.93932	12679.4319	977.328	1445.252	905.7807721	2381.92	-0.006670512	-0.022289074	-0.012423559	-0.005768331	-0.006012991	-0.008836572	-0.001206972	-0.002437147	-0.000391194	0.002104337	-0.001838559	-0.0058771
03/03/2017	991.1906	21295.72718	35.21667891	137.1667515	488.5726635	11666.41752	5277.354845	12706.90584	990.6176	1438.1376	902.0321066	2383.12	-0.000730874	0.006799653	0.003344909	-0.00101321	-0.005310563	0.006107652	0.01113081	0.002164468	0.01350627	-0.004934758	-0.004147189	0.000503668
06/03/2017	996.2806	21326.1444	34.75510907	138.4887252	490.9893108	11655.29456	5266.543648	12666.33728	985.6557	1444.2321	898.8417981	2375.31	0.005122098	0.001427306	-0.013193218	0.009591566	0.004934149	-0.000953872	-0.002050703	-0.003197746	-0.005021482	0.004228818	-0.003543071	-0.003282598
07/03/2017	995.825	21083.41992	34.70936113	138.2901672	492.0472261	11634.4514	5240.408	12655.38966	983.9841	1441.4893	893.3720906	2368.39	-0.000457405	-0.011446811	-0.001317161	-0.001434777	0.002152343	-0.0017899	-0.004974935	-0.000864682	-0.001697367	-0.001900946	-0.006103875	-0.002917556
09/03/2017	978.9484	20353.34678	33.88496988	137.7357405	487.4246969	11472.34232	5255.991201	12638.39929	990.6404	1430.7343	888.0553999	2364.87	-0.017092605	-0.035241587	-0.024037874	-0.004017213	-0.009438889	-0.001045994	0.003756771	0.000451651	0.008454333	0.001660316	-0.005413278	0.000799518
10/03/2017	982.2826	20453.97217	33.5526025	137.9706698	486.5225983	11517.99747	5295.915192	12688.14871	1002.242	1446.3788	893.1174702	2372.6	0.003400113	0.004931742	-0.009857118	0.001704199	-0.001852459	0.003971687	0.007567198	0.003928643	0.011643167	0.010875244	0.005683989	0.003263348
14/03/2017	1000.3333	20451.21381	33.84337262	142.1493503	490.5438073	11404.9759	5288.135806	12745.28265	995.1097	1451.8124	894.1310329	2365.45	0.018209476	-0.000134866	0.008628762	0.029837143	0.008231235	-0.013729905	-0.008086837	-0.003108968	-0.01046251	-0.001549963	-0.006990125	-0.003384741
15/03/2017	1004.781	20943.17018	33.79906368	142.4975242	490.9894749	11663.71834	5295.576856	12756.88391	1004.5963	1448.0681	900.215663	2385.26	0.004436363	0.023770352	-0.001310093	0.002446358	0.000908105	0.022433285	0.001406133	0.000909826	0.009488066	-0.002582384	0.006782026	0.008339854
16/03/2017	1022.2587	21167.69637	34.07671435	144.3670758	496.1245469	11659.85615	5377.351388	12960.41887	1031.3261	1470.6298	916.3091355	2381.38	0.017244984	0.010663676	0.008181187	0.013034568	0.010404306	-0.000331184	0.015324029	0.01582897	0.026259681	0.015460421	0.017719432	-0.001627981
17/03/2017	1019.9229	20664.888	34.97305288	144.3192738	490.9286123	11614.67346	5399.894988	12986.65919	1033.2687	1468.7148	917.1802388	2378.25	-0.002287555	-0.024040235	0.02596356	-0.000331169	-0.010528273	-0.003882591	0.004183561	0.002022604	0.001881823	-0.001303012	0.000950214	-0.001315228
20/03/2017	1026.9785	21001.54394	35.2591897	144.028808	492.8034166	11563.81609	5389.074432	12959.27808	1031.7017	1469.8235	918.2978458	2373.47	0.00689396	0.016159928	0.008148349	-0.002014689	0.00381162	-0.004388333	-0.002005856	-0.002110629	-0.001517698	0.000754593	0.001217783	-0.002011904
21/03/2017	1023.9768	20473.43151	35.75247841	144.0578245	495.7387735	11462.78165	5403.624886	12921.49283	1038.3783	1476.7608	920.5667433	2344.02	-0.002927126	-0.025467934	0.013893397	0.000201443	0.005938776	-0.008775512	0.002696353	-0.00291995	0.006450594	0.004708715	0.002467717	-0.012485615
22/03/2017	1014.9624	20533.14262	36.02039408	142.2850205	493.3749984	11516.81549	5397.77229	12864.78248	1039.9716	1456.2143	913.6863837	2348.45	-0.008842303	0.002912272	0.007465687	-0.012382545	-0.004779591	0.004702775	-0.001083674	-0.004398497	0.001533236	-0.014010918	-0.007502118	0.001888132
23/03/2017	1013.7834	20333.1061	35.58609203	143.1610667	494.0488465	11559.89064	5428.334936	12985.99885	1049.7876	1455.5597	919.3168577	2345.96	-0.001162295	-0.009789894	-0.012130392	0.006138104	0.001364861	0.00373322	0.005646116	0.009378227	0.009394453	-0.000449623	0.006143461	-0.001060836
24/03/2017	1017.0014	20414.26196	35.46020013	143.620613	497.1889543	11541.60688	5425.08245	13035.44374	1052.6601	1469.5399	916.0498493	2343.98	0.003169221	0.003983372	-0.003543944	0.003204854	0.006335752	-0.001582908	-0.000599348	0.003800323	0.002732531	0.009558858	-0.003560064	-0.000844361
27/03/2017	1010.604	20576.70944	35.0573882	143.4704207	497.4095345	11592.56878	5463.479527	13062.52062	1057.4553	1459.4336	916.3879182	2341.59	-0.006310322	0.007926054	-0.011424563	-0.001046304	0.000443556	0.004405775	0.007052765	0.00207502	0.004544973	-0.006900943	0.000368983	-0.001020153
28/03/2017	1015.9472	20651.90096	35.64402621	144.3457594	494.7535237	11655.51072	5479.66858	13193.05518	1063.9895	1481.1872	919.87846	2358.57	0.005273207	0.003647545	0.016595184	0.006082642	-0.005353993	0.005414821	0.002958758	0.00994346	0.006160161	0.014795513	0.003801786	0.007225317
29/03/2017	1021.45	20985.16941	35.5433431	145.2687903	492.5869655	11743.51609	5448.204192	13115.7844	1048.2859	1468.1987	913.8890347	2361.13	0.005401807	0.016008598	-0.002828681	0.006374224	-0.004388682	0.007522174	-0.005758573	-0.005874147	-0.014869168	-0.008807653	-0.006532395	0.001084815
30/03/2017	1019.0049	20889.12431	35.45658765	145.7570359	487.9552467	11683.48583	5464.746468	13159.72889	1051.6836	1450.9861	919.5854401	2368.06	-0.002396624	-0.004587314	-0.002443819	0.003355345	-0.009447331	-0.005124889	0.00303168	0.003344904	0.003235955	-0.011792881	0.006213802	0.002930737
31/03/2017	1012.2872	20512.00088	35.40217	145.847076	489.9180003	11690.91661	5476.475441	13163.68932	1054.6133	1435.4525	917.9408435	2362.72	-0.006614238	-0.018218532	-0.001535947	0.00061755	0.004014337	0.000635805	0.002143998	0.000300905	0.002781851	-0.010763264	-0.001790012	-0.002257557
05/04/2017	1030.2135	20949.14618	36.35945703	147.4414012	496.5918325	11650.39845	5437.07743	13045.88921	1042.6591	1431.9136	914.4530347	2352.95	0.017553737	0.021087767	0.026681218	0.010872169	0.013530395	-0.003231049	0.000710904	-0.002758069	0.000176296	-0.005793244	0.004589904	-0.003059553
06/04/2017	1025.4935	20612.61354	36.76047519	148.3328052	498.0762805	11698.5989	5462.527904	13045.46727	1043.8505	1413.1981	912.3267336	2357.49	-0.004592102	-0.016194694	0.010968888	0.006027616	0.002984813	0.004128701	0.004669989	-3.23E-05	0.001142003	-0.013156439	-0.002327924	0.001927634
07/04/2017	1023.7	20637.43251	35.79626096	147.9121107	499.0035863	11683.16928	5458.80264	12995.23878	1040.5768	1423.9429	909.4924723	2355.54	-0.001750445	0.001203343	-0.026579779	-0.002840182	0.001860044	-0.001319799	-0.0006822	-0.003857695	-0.003141105	0.007574422	-0.003111465	-0.000827493
10/04/2017	1017.356	20585.17799	34.63152735	147.3142731	495.9578493	11799.27243	5402.66061	12905.71006	1034.1913	1427.2166	913.2201946	2357.16	-0.00621641	-0.002535237	-0.033078983	-0.004050034	-0.006122341	0.009888588	-0.010337931	-0.006913189	-0.006155406	0.0022964	0.004090307	0.000687504
11/04/2017	1015.558	20483.04955	34.46530382	148.3688934	499.129885	11796.51215	5416.134576	12887.13396	1032.6145	1441.6867	920.1631053	2353.78	-0.00176889	-0.004973609	-0.004811331	0.007133479	0.006375411	-0.000233963	0.002490845	-0.001440407	-0.001525833	0.010087634	0.007573914	-0.001434958
12/04/2017	1016.1901	20308.86205	34.2002135	147.5140123	497.4391108	11789.64816	5409.727155	12890.05935	1025.8567	1429.495	919.4437686	2344.93	0.000622223	-0.008540348	-0.007721245	-0.005778526	-0.003393194	-0.000582036	-0.001183725	0.000226975	-0.006565867	-0.008492513	-0.000782055	-0.003766996
13/04/2017	1014.488	20094.12141	34.26446025	147.324476	498.0043876	11656.27251	5390.5793	12871.867	1015.0984	1422.4494	916.291005	2328.95	-0.001676386	-0.01063004	0.001876786	-0.001285696	0.001135729	-0.011377424	-0.003545802	-0.001412344	-0.010542515	-0.00494092	-0.003434883	-0.006838028
18/04/2017	1010.0362	20726.48684	34.13818544	146.0137514	486.3420716	11675.1887	5330.58505	12818.87001	1006.6312	1432.9043	913.7902257	2342.19	-0.00439788	0.030985135	-0.003692107	-0.008936669	-0.02369666	-0.008850636	-0.011191858	-0.004125772	-0.008376243	0.001091317	-0.002732972	-0.002907574
19/04/2017	1005.0787	20263.6445	34.23586933	146.2263442	482.1733133	11537.74481	5366.500425	12887.64263	1026.2536	1428.6451	912.7659486	2338.17	-0.004920325	-0.022584071	0.00285734	0.001454919	-0.008608607	-0.011842148	0.006715009	0.005350612	0.019305579	-0.002976851	-0.001121539	-0.001717817
20/04/2017	1011.8524	20273.64706	34.39536593	146.6163471	482.5489359	11598.54513	5456.214295	12923.35534	1033.1921	1427.2449	914.989014	2355.84	0.006716864	0.000493499	0.004647939	0.002663567	0.000778717	0.005255852	0.016579191	0.00276725	0.006738246	-0.00098057	0.002432565	0.00752878
24/04/2017	1020.0606	20605.80197	35.20443459	148.369632	475.96275	11629.38347	5715.64848	13511.1623	1084.5303	1446.3603	928.550999	2374.15	0.008079327	0.016250817	0.023250213	0.011887382	-0.013742742	0.005811158	0.054527677	0.047098485	0.060484145	0.002170139	0.019573966	0.010781753
25/04/2017	1031.9146	20633.54342	35.635367	150.3137824	476.7978002	11584.1598	5748.139108	13577.85326	1098.0565	1448.6656	934.2214632	2388.61	0.011553874	0.001345388	0.012166542	0.013018318	0.001752907	-0.003896322	0.005668408	0.004923848	0.012394809	0.001592594	0.006088217	0.006072128
26/04/2017	1032.1325	20368.64715	36.29526567	151.2565778	477.296065	11512.94048	5760.087684	13586.62104	1090.4175	1456.2103	938.3693238	2387.45	0.000211139	-0.012921259	0.018348711	0.006252594	0.001044478	-0.006166968	0.002076528	0.000645533	-0.006981149	0.005194519	0.004430084	-0.000485756
27/04/2017	1029.5461	20364.15302	35.72294901	151.0201574	478.7284233	11381.73077	5736.13677	13540.0879	1077.9901	1461.288	932.9232294	2388.77	-0.002509025	-0.000220664	-0.015893999	-0.001564265	0.002996491	-0.011462156	-0.00416675	-0.003430802	-0.011462362	0.003480862	-0.005820693	0.000552738
28/04/2017	1028.5239	20450.6582	35.39907356	150.1551753	479.0773146	11408.38091	5757.19169	13594.74493	1080.9438	1452.6481	933.9732488	2384.2	-0.000993358	0.004238918	-0.009107662	-0.005744059	0.000728522	0.002338747	0.003663855	0.004028557	0.00273626	-0.005930072	0.001124882	-0.001914951
02/05/2017	1036.2455	21033.93651	35.56888098	150.5461135	477.4219086	11384.58455	5789.479725	13652.37285	1091.2109	1461.8051	936.8753559	2391.17	0.007479417	0.02812209	0.004785477	0.002600178	-0.003461388	-0.001560544	0.005592628	0.004230026	0.009453449	0.00260003	0.003102453	0.001188409
03/05/2017	1033.7696	20991.48193	35.00609287	150.665803	476.293607	11333.7757	5788.1619	13679.1485	1092.2871	1459.1383	932.4165857	2388.13	-0.002392158	-0.002020425	-0.015948997	0.00079472	-0.002366119	-0.00447294	-0.00022765	0.001959324	0.000985758	-0.001825986	-0.004770554	-0.001272153
04/05/2017	1024.7581	20411.81043	35.01095587	151.3165775	474.8985428	11203.3035	5870.443334	13820.22921	1115.9828	1454.2177	936.4335452	2389.52	-0.008755343	-0.028003057	0.000138909	0.004310023	-0.002933298	-0.011578578	0.014115376	0.010260737	0.021461697	-0.003377963	0.004298863	0.000581876
05/05/2017	1018.936	20688.81332	34.7813324	149.5124514	470.7773478	11363.79813	5954.45364	13938.98313	1136.3717	1455.2519	944.677254	2399.29	-0.005697639	0.013479459	-0.00658022	-0.011994506	-0.008715927	0.01422401	0.014209294	0.008556053	0.018105016	0.00071092	0.00876478	0.004080351
10/05/2017	1039.1467	21311.18248	34.6476318	151.3810933	463.1214542	11434.47191	5876.780572	13882.66797	1128.4022	1468.8182	956.3429823	2399.63	0.01964095	0.029638799	-0.003851441	0.012420778	-0.01639592	0.008190491	-9.74E-05	0.000102732	0.000590035	0.002497571	0.005353464	0.001129979
11/05/2017	1043.285	21402.46229	34.4775698	152.0378251	464.4919666	11344.96972	5846.39412	13804.21116	1125.9828	1474.3911	950.5132799	2394.44	0.003974493	0.004274042	-0.004920415	0.004328885	0.002954924	-0.007858195	-0.005184009	-0.005667451	-0.002146396	0.003786959	-0.006114483	-0.002165176
12/05/2017	1046.7655	21805.20344	34.92150199	151.783798	467.973859	11329.94021	5878.934792	13889.09792	1135.3917	1475.0554	957.010025	2390.9	0.003330545	0.018642656	0.01279378	-0.001672213	0.007468174	-0.001325652	0.005550506	0.006130508	0.008321447	0.000450457	0.006811734	-0.001479519
15/05/2017	1056.7559	22082.74961	35.0416346	153.2098556	469.4963469	11457.71571	5943.97128	14051.88429	1146.469	1469.2211	961.9880012	2402.32	0.00949881	0.012648112	0.003434172	0.00935146	0.00324808	0.011214567	0.011001888	0.01165229	0.009709083	-0.003963152	0.005188111	0.004765073
16/05/2017	1060.2697	22212.89738	35.2571746	154.0631919	473.2157785	11432.28155	5978.60599	14160.52973	1162.5818	1481.0968	971.3415938	2400.67	0.003319566	0.00587634	0.006132129	0.005554268	0.007890958	-0.002222295	0.005809953	0.007701998	0.013956437	0.008050498	0.009676224	-0.000687072
17/05/2017	1054.9707	21735.99266	35.44862007	154.0297549	472.1105208	11219.09799	5911.898313	14042.56084	1143.6693	1496.0781	972.1777434	2357.03	-0.005010316	-0.021703549	0.005415283	-0.000217058	-0.002338363	-0.018823565	-0.011220445	-0.00836572	-0.016401444	0.01006419	0.000860449	-0.018345513
18/05/2017	1014.274	18233.96238	34.6795727	149.9992444	469.5446811	11224.15693	5886.940517	14011.47777	1142.3829	1479.9719	966.0612952	2365.72	-0.039339908	-0.175683614	-0.021933496	-0.026515541	-0.005449651	0.000450821	-0.004230558	-0.002215943	-0.001125434	-0.010823983	-0.006311367	0.003680063
19/05/2017	1021.5959	19053.78251	34.14752133	150.9053523	469.786955	11413.51152	5952.14676	14128.79155	1163.217	1477.7743	971.9318993	2381.73	0.007192927	0.043979719	-0.015460829	0.006022578	0.000515843	0.01672955	0.011015529	0.008337835	0.018073099	-0.001485997	0.006058455	0.006744699
23/05/2017	1024.3346	19191.59597	34.69383421	149.1105978	465.3745935	11472.89844	5997.96144	14197.23673	1158.9843	1488.2912	973.1479381	2398.42	0.000400047	0.022289314	0.016573679	-0.012347767	-0.004596089	0.005189723	0.002244521	0.000646662	0.002418313	-0.00201156	-0.00249971	0.001836226
24/05/2017	1024.3161	19388.63483	34.51459813	148.7796592	465.7369143	11455.78752	5978.561862	14151.16439	1153.1552	1484.7748	972.7789941	2404.39	-1.81E-05	0.010214588	-0.005179614	-0.002221884	0.000778254	-0.001492535	-0.003239604	-0.003250439	-0.00504218	-0.002365505	-0.000379196	0.002486046
25/05/2017	1034.0989	19264.12663	34.60300706	151.3282436	473.8969015	11455.23675	5985.091224	14153.99681	1152.5288	1489.7772	973.2556076	2415.07	0.009505249	-0.006442418	0.002558219	0.016984862	0.017368878	-4.81E-05	0.001091533	0.000200134	-0.000543353	0.003363468	0.00048983	0.004432039
26/05/2017	1042.1036	19651.47036	34.49699572	153.2371835	474.9296189	11457.29043	5974.902144	14109.40073	1142.9341	1489.5749	965.9101414	2415.82	0.007710943	0.01990752	-0.003068348	0.012535664	0.002176832	0.000179262	-0.001703861	-0.003155751	-0.008359757	-0.000135801	-0.00757594	0.000310502
31/05/2017	1037.877	19335.10205	33.625046	153.725249	479.1607275	11370.3037	5928.761223	14155.35883	1123.6391	1497.1679	972.3439006	2411.8	-0.004064082	-0.01622996	-0.025601034	0.003179972	0.008869467	-0.003759767	7.33E-05	0.005586161	0.00205758	0.000828106	0.004440985	-0.000460131
01/06/2017	1038.1854	19281.98366	32.98181613	153.7124073	477.2337953	11459.19259	5967.015873	14208.77375	1130.1696	1505.4329	974.7545132	2430.06	0.000297101	-0.002751032	-0.019314823	-8.35E-05	-0.004029581	0.007787236	0.006431657	0.003766375	0.005795095	0.005505241	0.002476109	0.007542592
02/06/2017	1041.3516	19294.61387	33.28545933	154.4159852	476.8515643	11435.68572	5993.702997	14383.4918	1134.5285	1540.8056	972.8177108	2439.07	0.003045103	0.000654812	0.009164262	0.004566792	-0.000801251	-0.002053462	0.004462469	0.012221503	0.003849436	0.023224898	-0.001988941	0.003700871
06/06/2017	1041.2029	19185.3142	33.03070553	154.1316186	478.1629116	11488.41839	5932.087876	14286.5371	1124.6053	1540.4036	970.5060632	2429.33	0.000440933	0.008133239	-0.002804485	-0.006162011	0.005002435	0.005181599	-0.006512298	-0.006763514	0.002908979	0.00130148	-0.003589692	-0.002782901
07/06/2017	1044.4712	19292.30699	32.96744403	154.9396884	483.7848867	11393.52209	5906.345001	14214.73203	1123.2587	1541.6585	970.2340222	2433.14	0.003134049	0.005561314	-0.001917069	0.00522903	0.011688865	-0.008294476	-0.004349041	-0.005038738	-0.001198115	0.000814325	-0.000280348	0.001567105
08/06/2017	1044.1132	19112.4014	33.12038991	155.0452388	485.3495906	11421.97289	5911.215096	14276.07898	1134.9854	1523.4144	965.4896608	2433.79	-0.000342816	-0.009369003	0.004628572	0.000681003	0.003229078	0.002493991	0.000824213	0.004306444	0.010385773	-0.011904654	-0.004901909	0.000267109
09/06/2017	1043.1995	19003.13407	33.04934396	155.4125532	486.6516829	11501.67992	5922.955896	14322.84867	1133.379	1516.643	959.1871518	2431.77	-0.00087548	-0.005733496	-0.002147386	0.002366277	0.0026792	0.006954158	0.001984221	0.003270733	-0.001416351	-0.004454792	-0.006549184	-0.000830326
13/06/2017	1033.2591	18620.38548	32.65271394	154.2828874	485.9124956	11617.88034	5902.093758	14318.47807	1133.8438	1528.1608	955.2203442	2440.35	-0.009574451	-0.020346943	-0.012073742	-0.007295366	-0.00152008	0.013018704	0.003671145	0.005499992	0.007950692	-0.000229269	0.003333341	0.004501275
14/06/2017	1036.8272	18859.96711	32.30245864	154.5099533	482.3738857	11484.69226	5874.057787	14346.50579	1136.3919	1540.4334	958.932242	2437.92	0.003447299	0.012784559	-0.010784628	0.001470668	-0.007309048	-0.01153028	-0.004761492	0.001955538	0.00224479	0.007998885	0.003878377	-0.000996255
16/06/2017	1027.9125	18737.69649	31.73385419	153.8235762	480.0263712	11481.66566	5877.538277	14240.97359	1125.1155	1520.3567	954.9479744	2433.15	-0.008635234	-0.006504183	-0.01775928	-0.00445218	-0.004878467	0.005963317	0.008950138	0.004878016	0.008521646	0.003746197	0.007106052	0.000283623
19/06/2017	1036.753	18808.08868	32.03592607	154.8773433	483.0684	11547.68533	5947.475328	14434.33511	1124.8233	1521.5687	961.0306256	2453.46	0.008563667	0.003749676	0.009473896	0.006827133	0.006317216	0.00573354	0.011828801	0.013486477	-0.00025974	0.000796864	0.006349415	0.008312559
20/06/2017	1030.2728	18335.09142	32.05673025	154.6374856	481.7001251	11419.00957	5905.59594	14296.17972	1109.2669	1526.5251	944.6588524	2437.03	-0.006270092	-0.025470239	0.000649191	-0.001549895	-0.002836485	-0.011205539	-0.007066449	-0.009617401	-0.01392661	0.003252134	-0.017182417	-0.006719188
21/06/2017	1027.4867	18277.50572	31.59532662	154.3972791	484.2334238	11381.3148	5879.217622	14239.46762	1124.5913	1522.8196	945.2134879	2435.61	-0.002707898	-0.003145679	-0.014497936	-0.00155456	0.005245298	-0.003306515	-0.00447667	-0.00397483	0.013720334	-0.002430359	0.000586955	-0.000582846
22/06/2017	1026.819	18367.52301	31.00083333	153.9432365	482.3708221	11494.52458	5899.387617	14289.6186	1118.4929	1524.8534	942.8241219	2434.5	-0.000650049	0.004912943	-0.018995132	-0.002945075	-0.003853912	0.009897841	0.003424856	0.003515782	-0.005437527	0.001334658	-0.002531059	-0.000455842
23/06/2017	1026.0645	18323.02709	31.04764565	153.0523958	483.5777133	11546.24661	5883.835876	14227.03899	1118.04	1526.5822	947.2722349	2438.3	-0.000735064	-0.002425472	0.001508895	-0.005803621	0.002498874	0.004489616	-0.002639643	-0.004388993	-0.000405002	0.001133106	0.004706767	0.001559679
27/06/2017	1031.7713	18594.30794	31.84568502	152.0753922	490.4460469	11587.21565	5930.626524	14290.37636	1127.8835	1520.8397	950.378293	2419.38	0.005546424	0.014696929	0.025378914	-0.00640392	0.014103244	0.001509441	0.001057952	0.000255368	-2.75E-05	-0.003004347	0.000384456	-0.00810551
28/06/2017	1028.0249	18777.96046	32.13046602	151.7562505	488.7239896	11757.71822	5975.17375	14386.26963	1149.3387	1517.4518	957.5432097	2440.69	-0.003637645	0.009828357	0.008902783	-0.002100781	-0.003517385	0.014607504	0.007483316	0.006687925	0.018843866	-0.002230136	0.007510739	0.008769477
29/06/2017	1033.4333	18889.48071	31.59208283	151.8737369	492.2473547	11689.1433	5882.659655	14170.59765	1139.0247	1520.0262	956.4535768	2419.7	0.005247172	0.005921325	-0.016898131	0.000773879	0.007183452	-0.005849407	-0.015604195	-0.015105024	-0.009014364	0.001695091	-0.001138594	-0.008637221
30/06/2017	1031.6039	19015.07603	31.8098349	152.2033301	493.0512976	11699.30647	5843.720016	14065.42694	1129.8951	1511.5319	949.6181261	2423.41	-0.001771785	0.006626949	0.00686897	0.002167828	0.001631877	0.000869076	-0.006641399	-0.007449433	-0.008047573	-0.005603932	-0.007172322	0.001532074
05/07/2017	1034.2152	19028.07171	32.43957825	153.8125015	493.7911218	11672.40795	5868.53529	14108.77407	1138.6736	1505.1571	952.8829699	2432.54	-0.004294897	-0.0073613	0.01246971	0.003923407	0.002476551	-0.00167661	-0.00111187	-0.000786408	-0.006347397	0.004146091	-0.000931028	0.001452212
06/07/2017	1033.9515	18895.47503	32.28032837	154.4905859	494.5938434	11646.84072	5866.0074	14096.05312	1152.6119	1503.8661	950.6948716	2409.75	-0.000255008	-0.00699287	-0.004921212	0.004398824	0.00162431	-0.002192801	-0.000430846	-0.00090204	0.012166508	-0.000858086	-0.002298933	-0.009412971
07/07/2017	1030.9555	18947.58604	31.74630577	154.8185751	495.6770063	11660.71235	5871.656592	14137.96162	1148.7546	1485.0073	946.738614	2425.18	-0.002901828	0.002754061	-0.016681651	0.002120786	0.00218761	0.001190312	0.000962575	0.002968655	-0.003352185	-0.012619504	-0.004170121	0.006382741
10/07/2017	1038.342	19305.1337	31.89409598	156.6531361	494.4487465	11720.4221	5882.114268	14172.1691	1155.9851	1489.9433	949.1618451	2427.43	0.007139168	0.018694518	0.004644549	0.011780089	-0.002481019	0.005107527	0.001779459	0.002416626	0.006274482	0.003318377	0.002556287	0.000927336
11/07/2017	1048.6602	19629.18601	32.1325873	156.4636259	493.1649786	11725.34056	5862.8543	14184.42131	1152.9884	1496.5195	941.6516992	2425.53	0.009888139	0.016646485	0.007449782	-0.001210476	-0.002599738	0.000419561	-0.0032797	0.000864152	-0.0025957	0.004404013	-0.007943867	-0.000783027
12/07/2017	1058.7296	20097.19166	32.17648424	157.2255059	493.3323364	11836.79068	5978.816637	14456.17144	1170.0476	1507.8194	957.2427306	2443.25	0.009556349	0.023562546	0.001365187	0.004857558	0.000339297	0.009460176	0.019586095	0.018977141	0.014687251	0.007522423	0.016421536	0.007279063
13/07/2017	1070.8852	20301.61969	32.3296389	158.6642208	496.8727551	11877.109	5977.25618	14432.60646	1173.1474	1503.5226	959.9774445	2447.83	0.011415897	0.010120584	0.00474854	0.009109032	0.00715091	0.003400399	-0.000261032	-0.001631428	0.002645791	-0.002853746	0.002852793	0.001872798
14/07/2017	1075.0678	20515.48157	32.57847653	158.7600592	497.5981169	11975.07102	5976.106365	14419.10838	1176.1446	1519.3354	964.7741543	2459.27	0.003898133	0.010479129	0.007667419	0.00060385	0.00145879	0.00821414	-0.000192384	-0.000935687	0.002551579	0.010462247	0.004984248	0.00466264
17/07/2017	1078.2843	20495.41455	32.71694004	159.2938648	491.4466448	11970.44755	5994.820854	14427.40279	1179.0072	1516.9124	969.6399582	2459.14	0.002987437	-0.000978619	0.004241147	0.003356702	-0.012439379	-0.000386166	0.003126659	0.000575072	0.002430927	-0.001596049	0.005030789	-5.29E-05
18/07/2017	1077.6921	20634.03442	32.97531393	157.961235	494.5443413	11996.80868	5977.713485	14363.31565	1184.3727	1525.3558	963.391274	2460.61	-0.000549357	0.006740688	0.007866231	-0.008401048	0.006283438	0.002199763	-0.002857771	-0.004451938	0.004540539	0.005550741	-0.006465189	0.000597591
19/07/2017	1087.7887	20672.35014	32.87642853	159.3699266	501.0437215	12103.77928	6015.693531	14360.94927	1181.7876	1528.6156	968.7649389	2473.83	0.00932511	0.001855197	-0.003003276	0.008878427	0.01305655	0.00887707	0.006333509	-0.000164765	-0.00218506	0.002134795	0.005562365	0.00535827
20/07/2017	1087.1196	20681.55674	32.85703675	158.5553831	501.9396956	12129.23321	5971.30417	14295.66663	1192.4553	1538.1402	973.8257593	2473.45	-0.00061529	0.000445259	-0.000590012	-0.00512413	0.001786618	0.002100766	-0.007406286	-0.004556208	0.008986251	0.006211535	0.005210394	-0.00015362
21/07/2017	1086.4568	20696.95069	32.5838703	159.4360822	501.0289936	12099.07562	5957.979772	14249.87785	1184.2315	1543.9604	969.7262853	2472.54	-0.00060987	0.000744055	-0.008348541	0.005539151	-0.001816013	-0.002489452	-0.002233898	-0.003208123	-0.006920418	0.003776779	-0.004218544	-0.000367975
24/07/2017	1089.9776	20695.43171	32.77902685	160.0125764	504.368578	12091.34431	5972.74496	14220.98496	1189.3196	1536.2965	961.3046151	2469.91	0.003235386	-7.34E-05	0.005971496	0.003609311	0.006643335	-0.000639205	0.002475155	-0.002029647	0.004287338	-0.004976154	-0.008722516	-0.00106425
25/07/2017	1088.2443	20811.84673	32.2464011	160.0881451	503.1935799	12155.08915	6035.366952	14341.88411	1199.3284	1525.416	972.6024269	2477.13	-0.001591482	0.005609393	-0.016382442	0.000472156	-0.00233236	0.005258092	0.010430043	0.008465527	0.008380355	-0.00710749	0.011684057	0.002918919
26/07/2017	1090.1808	20537.86883	32.3160895	160.9400855	503.5902376	12132.2591	6043.433948	14328.07008	1200.7308	1523.652	974.2982069	2477.83	0.00177789	-0.013251937	0.00215879	0.005307586	0.00078797	-0.001879996	0.001335728	-0.000963659	0.001168638	-0.001157075	0.001742031	0.000282545
27/07/2017	1097.7238	20716.40114	32.46725933	161.3074628	505.0147773	12133.67412	6065.61933	14280.75958	1207.6107	1534.387	975.4086392	2475.42	0.006895209	0.00865527	0.004666943	0.002280095	0.002824774	0.000116626	0.003664268	-0.003307409	0.005713408	0.007020868	0.001139076	-0.000973099
28/07/2017	1093.3082	20823.14809	32.26297841	161.3683349	505.2834128	12154.45489	6018.607331	14265.63083	1205.2198	1538.8062	968.6830931	2472.1	-0.004030618	0.005139545	-0.006311783	0.000377296	0.000531794	0.001711188	-0.00778076	-0.001059941	-0.001981822	0.002875968	-0.006918987	-0.001342087
31/07/2017	1102.7934	21058.12676	32.23738571	162.3066855	509.5029672	12129.65158	5973.464079	14211.07177	1215.7517	1542.7624	975.7046899	2470.3	0.00863827	0.011221298	-0.000793568	0.00579812	0.008316191	-0.002042761	-0.007528885	-0.003831843	0.008700612	0.002567655	0.007222456	-0.000728391
01/08/2017	1109.8282	21348.38803	32.30158849	162.9907637	513.1927737	12148.07416	6056.047836	14471.22375	1223.2157	1557.4242	985.1532623	2476.35	0.006358813	0.01368968	0.001989582	0.004205869	0.007215875	0.001517653	0.013730408	0.018140745	0.006120642	0.009458727	0.009637257	0.002446101
02/08/2017	1112.3754	21473.20966	32.8426245	163.4780514	511.5397294	12154.16401	6041.366025	14409.47269	1228.5513	1559.2136	982.4752986	2477.57	0.0022925	0.005829861	0.016610791	0.002985204	-0.003226297	0.000501177	-0.002427266	-0.004276292	0.00435246	0.001148289	-0.002722023	0.000492539
03/08/2017	1106.8767	21409.10198	32.44021729	162.6087803	509.9098748	12078.20003	6084.76114	14415.49792	1240.6441	1563.3843	985.203097	2472.16	-0.004955463	-0.002989938	-0.012328272	-0.005331544	-0.003191261	-0.006269651	0.007157322	0.000418056	0.00979501	0.002671303	0.002772608	-0.002185979
04/08/2017	1110.678	21427.24128	32.1560552	163.7841687	508.3602602	12073.0891	6175.442592	14594.9341	1233.8428	1549.6836	981.9546906	2476.83	0.003428374	0.000846912	-0.008798152	0.007202322	-0.003043624	-0.000423243	0.014793083	0.012370616	-0.005497153	-0.008802113	-0.003302642	0.001887254
08/08/2017	1121.5176	21681.17636	33.12676385	162.5455179	512.94356	12039.41761	6165.596646	14521.82787	1237.8819	1554.8873	980.1126639	2474.92	0.002874077	-0.00229334	0.014162908	-0.005654681	0.003666223	-0.002792866	0.003549959	0.004281647	-0.004609831	-0.001974334	-0.003179263	-0.002417356
09/08/2017	1113.8196	21509.51019	32.93809157	160.5789653	513.8498552	11977.43408	6036.42067	14257.8574	1227.5823	1549.4923	976.7602925	2474.02	-0.006887579	-0.007949263	-0.005711745	-0.012172255	0.001765293	-0.005161682	-0.02117368	-0.018344737	-0.008355149	-0.003475738	-0.003426257	-0.000363714
10/08/2017	1098.3339	21240.35828	32.69169512	158.0820235	513.3472843	11859.21643	6001.187836	14095.17676	1219.6177	1558.377	961.7299238	2438.21	-0.014000794	-0.012592107	-0.007508713	-0.015671783	-0.000978529	-0.009919063	-0.00585381	-0.011475486	-0.006509176	0.005717566	-0.015507605	-0.014580194
11/08/2017	1081.3544	21254.13038	32.45180194	156.4150018	504.1519153	11851.30469	5954.17238	14134.54159	1207.3377	1561.5181	950.20665	2441.32	-0.015580066	0.000648183	-0.007365102	-0.010601291	-0.018074942	-0.000667361	-0.007865208	0.002788895	-0.010119761	0.002013594	-0.01205418	0.001274713
14/08/2017	1097.5298	21415.91971	32.42793746	158.213524	508.1240955	11900.75561	6042.034099	14351.19206	1222.4791	1539.6149	958.6376358	2465.84	0.014847689	0.00758331	-0.000735653	0.011432795	0.007848058	0.004163933	0.014648512	0.01521145	0.012463159	-0.014126169	0.00883366	0.009993644
16/08/2017	1105.1674	21661.12672	32.42099502	159.6813933	507.8631616	11876.69108	6061.81031	14360.98006	1227.8591	1536.9624	959.2652987	2468.11	0.006934798	0.011384702	-0.000214111	0.009235	-0.000513656	0.003364318	0.004149391	0.00420522	0.004391238	-0.002463387	0.008016171	0.001419096
17/08/2017	1104.9944	21511.64557	32.54738727	159.8101972	512.5848678	11887.11947	6020.270445	14274.38716	1222.3254	1548.0161	955.6696748	2430.01	-0.00015655	-0.006924816	0.00389089	0.000806305	0.009254249	0.00087767	-0.006876304	-0.006047987	-0.004516974	0.007166175	-0.003755353	-0.015557303
18/08/2017	1099.8286	21710.10711	32.58637277	158.9081527	513.0543514	11880.12871	6004.0121	14281.93306	1224.1312	1547.6164	944.6103382	2425.55	-0.004685918	0.009183475	0.001197091	-0.005660464	0.000915495	-0.000588268	-0.002704254	0.000528492	0.001476258	-0.000258235	-0.011639823	-0.00183707
21/08/2017	1100.7886	21830.35941	32.64186034	157.3852332	515.9762291	11890.16302	5983.514599	14190.81084	1225.3881	1546.146	946.470809	2428.37	0.000872483	0.005523717	0.001701336	-0.009629865	0.005678909	0.000844273	-0.003419808	-0.006400685	0.001026242	-0.000950558	0.001967627	0.001161948
22/08/2017	1108.7287	22200.42174	32.92814279	157.5137539	517.1539398	11938.30465	6040.712406	14395.15611	1216.0015	1537.1392	950.6420187	2452.51	0.007187212	0.016809652	0.008732172	0.000816266	0.002279889	0.004040688	0.009513832	0.014297138	-0.007689593	-0.005842356	0.004397436	0.00989174
23/08/2017	1113.019	22327.07027	33.17298898	159.0803111	516.9749327	11989.14358	6035.648661	14364.45657	1211.6821	1546.6711	947.9783989	2444.04	0.003862099	0.00568857	0.007408264	0.009896395	-0.000346199	0.00424943	-0.000838621	-0.002134907	-0.003558458	0.006181917	-0.002805849	-0.003459582
24/08/2017	1121.6505	22653.03653	33.37493574	159.475835	514.3236028	12033.01141	6036.561278	14380.6879	1215.3698	1534.6795	952.064142	2438.97	0.007725118	0.01449405	0.006069231	0.00248323	-0.005141742	0.003652285	0.000151193	0.001129327	0.003038833	-0.007783379	0.004300693	-0.002076589
29/08/2017	1122.9394	22507.21002	33.97481335	158.6401742	534.3490627	12051.69796	6062.457216	14392.39622	1221.356	1548.2644	952.9035821	2446.3	-0.006037629	0.000227594	0.011198751	-0.013528093	0.00487979	-0.000604793	0.000801208	-0.00449516	-0.007779668	0.00251507	-0.004144175	0.000842443
30/08/2017	1132.1852	22407.54228	34.32105515	160.2187945	534.3345451	12005.65649	6025.134744	14302.14325	1214.7933	1536.7538	954.9779277	2457.59	0.008199859	-0.004438092	0.010139552	0.009901764	-2.72E-05	-0.003827647	-0.006175356	-0.006290623	-0.005387778	-0.007462292	0.002174502	0.004604516
31/08/2017	1134.8277	22510.18495	34.43213589	160.8984897	533.194596	12134.5485	6013.710175	14256.0308	1220.8504	1548.0309	961.1596897	2471.65	0.002331263	0.00457026	0.003231293	0.004233321	-0.002135679	0.01067872	-0.001897952	-0.003229373	0.004973726	0.007311467	0.006452338	0.005704749
01/09/2017	1140.5781	22956.62624	34.34906927	161.67254	537.6231931	12261.17837	6106.92592	14474.02688	1227.5147	1548.1639	968.9776588	2476.55	0.005054406	0.019638749	-0.002415388	0.004799264	0.008271477	0.010381409	0.015381632	0.015175762	0.005443891	8.59E-05	0.00810099	0.001980519
05/09/2017	1138.1443	23125.28205	34.68260712	161.1331053	541.2260965	12198.0034	6047.91984	14415.09119	1225.981	1540.2383	963.6714987	2457.85	-0.00213611	0.00731986	0.009663403	-0.003342167	0.006679185	-0.005165759	-0.00467767	0.00051419	-0.001493605	-0.001504609	0.0003364	-0.007579479
06/09/2017	1141.2874	23582.52811	34.82436565	160.7154092	543.3629047	12279.70483	6086.492271	14573.16767	1229.5104	1542.1374	964.0553887	2465.54	0.002757794	0.019579623	0.004078979	-0.002595608	0.003940315	0.006675603	0.006357549	0.01090635	0.002874702	0.001232232	0.000398283	0.003123866
08/09/2017	1146.5061	23646.28701	35.57421891	161.7955346	545.3893029	12351.89581	6166.86894	14838.59988	1240.4705	1556.9993	974.8997646	2461.43	0.00456222	0.002700002	0.021303883	0.00669825	0.003722427	-0.001295186	0.007186173	0.008004679	0.003393013	0.001915321	0.003173008	-0.001489893
11/09/2017	1158.7725	24091.28983	35.86406908	162.6449847	541.5270491	12401.30277	6210.498987	14966.54543	1255.7463	1560.3394	979.0521773	2488.11	0.010642111	0.018644252	0.008114745	0.005236412	-0.00710684	0.003991971	0.007050001	0.00858552	0.012239314	0.002142918	0.004250277	0.010780904
12/09/2017	1162.5746	23935.82415	36.0122723	163.6971527	541.2454377	12454.48639	6215.911633	14945.80804	1259.4106	1560.107	984.8135077	2496.48	0.003275773	-0.006474102	0.004123845	0.006448273	-0.000520167	0.004279381	0.000871152	-0.001386544	0.002913777	-0.000148953	0.005867353	0.003358354
13/09/2017	1160.6588	23863.29611	35.8712735	163.5642758	542.5110584	12412.25076	6250.151061	15037.9215	1255.9623	1560.1079	980.0402971	2498.37	-0.001649254	-0.003034704	-0.003922983	-0.000812054	0.002335619	-0.003396961	0.005493236	0.006144249	-0.002741782	5.77E-07	-0.004858601	0.00075678
14/09/2017	1161.1516	23813.17342	35.58738917	163.4404858	538.5092005	12438.69487	6210.1502	14904.32482	1252.1407	1554.7874	976.8751116	2495.62	0.000424496	-0.002102618	-0.007945456	-0.000757114	-0.007403887	0.002128218	-0.006420551	-0.008923683	-0.003047405	-0.00341617	-0.003234875	-0.001101324
15/09/2017	1165.411	24240.53501	35.55112808	163.4606531	536.5613824	12455.28649	6237.400533	14976.2524	1258.168	1555.5143	982.6739876	2500.23	0.003661543	0.0177873	-0.00101945	0.000123385	-0.003623614	0.001332983	0.004378432	0.004814346	0.004802048	0.000467414	0.005918599	0.001845532
18/09/2017	1176.3117	24327.83007	35.78917363	164.3422013	535.8521879	12450.29417	6247.991536	15005.95917	1263.654	1548.1939	985.9906689	2503.87	0.009310051	0.003594733	0.006673547	0.00537854	-0.001322614	-0.0004009	0.001696544	0.001981627	0.004350829	-0.004717205	0.003369476	0.001454807
19/09/2017	1173.5926	24257.40102	35.55780384	163.8409985	533.842949	12456.60178	6270.263168	15038.97499	1268.8726	1576.312	985.7270403	2506.65	-0.002314223	-0.002899198	-0.006485786	-0.003054411	-0.003756661	0.000506495	0.003558268	0.002197763	0.004121266	0.017998916	-0.00026741	0.001109665
20/09/2017	1177.7304	24299.5556	35.41402392	163.779328	536.0665588	12539.39542	6293.661162	15091.80242	1266.1963	1577.2444	988.110687	2508.24	0.003519554	0.001736295	-0.004051752	-0.000376475	0.004156638	0.006624577	0.003724636	0.003506546	-0.002111423	0.000591332	0.002415242	0.000634112
21/09/2017	1172.099	24120.83333	35.44255019	162.0556446	533.3800882	12525.26137	6270.708745	15000.33572	1265.7965	1563.7273	986.4993501	2500.6	-0.004793038	-0.007382142	0.000805183	-0.010580199	-0.005024049	-0.001127808	-0.003653576	-0.006079128	-0.000315799	-0.008607007	-0.001632056	-0.003050609
22/09/2017	1161.0903	24100.04156	35.23672287	159.2868259	532.8408834	12547.07315	6316.950969	15061.70984	1271.2758	1566.8961	990.6944269	2502.22	-0.009436681	-0.000862356	-0.005824279	-0.017233248	-0.001011432	0.001739909	0.007347264	0.004083169	0.004319395	0.00202439	0.004243472	0.000647635
25/09/2017	1138.6544	23701.31809	35.88921247	156.9656822	528.3144193	12572.91143	6250.503171	14946.26103	1255.7395	1576.4662	987.7281499	2496.66	-0.019512263	-0.016682903	0.01834796	-0.014679317	-0.008531252	0.00205719	-0.010574682	-0.007694581	-0.012296321	0.006089104	-0.002998631	-0.002224499
26/09/2017	1135.5695	23465.85836	35.97835528	156.0916496	527.8208319	12509.39369	6210.287412	14857.74924	1247.3867	1569.9379	978.665338	2496.84	-0.002712927	-0.009984133	0.002480753	-0.005583865	-0.000934705	-0.005064756	-0.006454791	-0.005939607	-0.006673919	-0.004149695	-0.009217764	7.21E-05
27/09/2017	1131.115	23112.7533	36.18168732	153.3050187	527.3934677	12576.2649	6201.549236	14861.06508	1253.8662	1556.8555	980.9348594	2507.04	-0.003930415	-0.015161973	0.0056356	-0.018013809	-0.000810005	0.005331442	-0.001408039	0.000223148	0.005181015	-0.008367983	0.002316312	0.004076842
28/09/2017	1125.6573	23084.99121	35.71165071	154.3809197	525.1170155	12544.77912	6235.002306	14963.53677	1258.4523	1566.44	986.4740229	2510.06	-0.00483674	-0.001201881	-0.01307613	0.00699353	-0.004325764	-0.002506727	0.005379811	0.006871649	0.003650895	0.006137447	0.005630937	0.001203883
29/09/2017	1136.4318	23453.45519	35.55279801	155.3917702	527.1663725	12527.99679	6292.373686	15145.75212	1267.2959	1567.0096	991.1480924	2519.36	0.009526222	0.015835152	-0.004458126	0.006526425	0.003895072	-0.001338689	0.009159425	0.012103745	0.007002785	0.000363561	0.004726968	0.003698244
10/10/2017	1176.6805	24269.27884	35.78678593	159.2714546	538.4705073	12615.27878	6327.497905	15276.23023	1244.5955	1594.3258	999.132035	2550.64	0.008255244	0.017921968	-0.014028407	0.004888964	0.009189958	0.00650166	0.003926148	0.002238053	0.001583212	0.010709926	0.010854575	0.002319754
11/10/2017	1173.1124	24231.8245	36.18086731	158.9373226	538.1925386	12642.34277	6343.73103	15344.31444	1259.5308	1592.2591	996.0739785	2555.24	-0.003036951	-0.001544474	0.010951735	-0.002100081	-0.000516352	0.002143037	0.002562204	0.00444697	0.011928693	-0.001297126	-0.003065407	0.001801845
13/10/2017	1184.0879	24387.39606	36.38209021	162.1816862	538.7437156	12658.90126	6320.40494	15343.39847	1253.7542	1607.8948	1007.516078	2553.17	0.009312386	0.006399613	0.005546175	0.0202073	0.001023602	0.002916659	-0.00558078	-0.003195998	0.000505969	0.008187505	0.01030702	0.000877726
16/10/2017	1190.7038	24329.78104	36.55683136	163.6507717	536.8592623	12612.89808	6329.807264	15348.26711	1250.8685	1620.8638	1003.259831	2557.64	0.005571787	-0.002365287	0.004791447	0.00901749	-0.003503998	-0.003640677	0.001486509	0.000317261	-0.0023043	0.008033471	-0.004233444	0.001749234
17/10/2017	1184.8936	23988.30511	36.65638395	163.0893391	533.4226261	12605.11635	6304.434983	15280.89105	1242.0085	1615.8162	994.2224418	2559.36	-0.004891579	-0.014134733	0.002719527	-0.003436573	-0.006421949	-0.000617156	-0.004016436	-0.004399479	-0.007108283	-0.003119001	-0.009048842	0.000672269
18/10/2017	1186.594	24184.1143	36.52649496	162.6733178	534.3819607	12639.88467	6325.438369	15324.25595	1244.5678	1607.9308	995.7775727	2561.26	0.001434037	0.008129559	-0.003549713	-0.002554139	0.001796836	0.002754473	0.003325988	0.002833832	0.002058494	-0.004892081	0.001562946	0.000742098
23/10/2017	1175.9731	23566.60313	35.8849836	162.3736129	533.168884	12540.14552	6324.11494	15265.68636	1245.9411	1616.6491	994.5210552	2564.98	-0.008991043	-0.025865396	-0.017718963	-0.001844072	-0.002272636	-0.003498694	-0.003939619	-0.005709475	-0.001528518	0.005689246	0.000408021	-0.003980403
24/10/2017	1172.2252	23516.24419	35.87556072	162.4069716	534.8762673	12557.35039	6344.82428	15304.81276	1255.9922	1623.6488	990.3957255	2569.13	-0.003192152	-0.002139164	-0.00026262	0.000205423	0.003197215	0.001371042	0.003269312	0.00255975	0.00803471	0.004320412	-0.004156684	0.001616639
25/10/2017	1181.4229	23675.62068	35.59039475	164.3745197	535.3020961	12414.66604	6334.307865	15265.59369	1253.6615	1622.5162	988.9265286	2557.15	0.007815737	0.006754431	-0.007980513	0.012042126	0.000795809	-0.011427663	-0.001658854	-0.002565821	-0.001857388	-0.000697808	-0.001484546	-0.004673963
26/10/2017	1175.9107	23395.19435	35.52417815	165.2859096	537.677051	12385.34019	6411.73162	15435.54398	1260.9914	1620.6071	988.2308245	2560.4	-0.004676648	-0.011915224	-0.001862252	0.005529279	0.00442685	-0.002364988	0.012148826	0.011071384	0.005829767	-0.001177322	-0.000703742	0.001270139
27/10/2017	1176.8364	23164.7387	35.8138158	164.6790416	537.728198	12392.03822	6375.937865	15338.95517	1239.3627	1637.7345	986.8240361	2581.07	0.00078691	-0.009899393	0.008120196	-0.003678383	9.51E-05	0.000540656	-0.005598182	-0.006277219	-0.017300941	0.010513052	-0.001424557	0.008040545
30/10/2017	1175.6456	22984.36885	35.55669185	165.9274301	534.3062448	12466.13695	6379.203156	15362.17668	1248.8616	1642.8783	989.2585434	2572.83	-0.001012378	-0.007816869	-0.007205359	0.007552148	-0.006384058	0.005961737	0.000511996	0.001512747	0.00763512	0.00313588	0.002463974	-0.003197581
01/11/2017	1187.104	22553.30706	35.8362914	167.9253127	537.9547042	12440.30268	6403.193548	15636.15021	1256.8647	1655.2	994.956437	2579.36	0.002644965	-0.005537203	0.004636561	0.012242842	0.003849459	0.000854034	-0.000239751	0.017677126	0.004329394	0.001840201	-0.003050053	0.001590806
03/11/2017	1184.4629	22455.09311	35.828216	168.4130716	533.2035316	12551.04983	6432.297629	15712.3071	1257.1983	1652.4518	989.6169657	2587.84	-0.002227305	-0.004364257	-0.000225367	0.002900408	-0.008871152	0.004856508	0.00238463	0.003847958	-0.007365437	-0.002089858	0.000310716	0.003092293
07/11/2017	1188.8192	22124.92515	36.89140436	165.5886047	538.5602046	12617.74736	6336.715968	15469.11197	1251.3714	1673.2342	990.0315347	2590.64	0.003671123	-0.014812645	0.02924284	-0.016913294	0.009996079	-0.000597935	-0.007262322	-0.009087462	-0.002103396	0.012239663	-0.004425523	-0.000189125
08/11/2017	1191.8995	22876.73968	37.00255065	164.763251	539.5404289	12652.48645	6341.38737	15510.22478	1245.8555	1683.2989	987.9519921	2594.38	0.002587707	0.033415852	0.003008267	-0.004996826	0.001818429	0.002749409	0.000736924	0.00265421	-0.004417627	0.005997099	-0.00210269	0.001442618
09/11/2017	1194.3539	22431.92975	36.85542128	165.0556505	540.8534717	12671.04475	6289.21325	15331.31728	1240.5281	1678.3576	984.036718	2584.62	0.002057117	-0.019635281	-0.003984121	0.001773092	0.002430675	0.001465697	-0.008261589	-0.011601852	-0.004285266	-0.002939803	-0.003970894	-0.003769072
10/11/2017	1189.7112	22097.38502	36.6103148	164.6591726	541.2051992	12646.26666	6270.691088	15298.75354	1238.4832	1672.0612	984.6483877	2582.3	-0.003894781	-0.015026103	-0.006672699	-0.002404976	0.000650108	-0.001957404	-0.002949413	-0.00212626	-0.001649771	-0.003758579	0.000621399	-0.000898021
13/11/2017	1184.5088	22049.03255	36.5654647	162.4492645	543.7046075	12636.01672	6226.203928	15239.54395	1229.0634	1653.1002	974.5157141	2584.84	-0.004382415	-0.002190551	-0.001225818	-0.013511982	0.004607595	-0.00081084	-0.007119744	-0.003877732	-0.007634989	-0.011404683	-0.010343967	0.000983136
14/11/2017	1174.9211	21573.08337	36.61280484	161.9790158	541.1722932	12497.54967	6243.14871	15307.82226	1231.0786	1649.974	974.22487	2578.87	-0.008127177	-0.021822328	0.001293831	-0.00289894	-0.004668399	-0.011018607	0.00271783	0.004470331	0.00163828	-0.001892904	-0.000298494	-0.002312292
16/11/2017	1178.7294	22103.88355	35.397268	162.5544927	536.7871689	12503.23264	6281.464669	15357.88266	1228.9798	1644.0436	976.5555207	2585.64	0.003236082	0.024306922	-0.033763396	0.003546491	-0.008136017	0.005770964	0.000762003	-0.000399677	-0.000637074	0.012418003	0.003457021	0.00816274
17/11/2017	1189.3814	22399.65838	35.53787477	164.6042533	534.1325928	12515.50497	6273.961015	15326.10453	1223.9752	1654.5354	976.6838871	2578.85	0.008996261	0.013292389	0.003964381	0.012530843	-0.004957573	0.000981051	-0.001195285	-0.002071317	-0.004080472	0.006361427	0.00013144	-0.002629496
21/11/2017	1211.864	22890.20805	36.3700472	165.5019909	538.5198557	12581.50728	6288.05457	15429.72337	1229.3972	1658.3247	981.8948479	2599.03	0.01872633	0.021663515	0.023146534	0.005439096	0.008180259	0.005677428	-0.000561157	0.002941252	0.004652267	0.006129856	0.000223634	0.006519786
22/11/2017	1216.0487	22888.01216	36.32938897	165.722672	542.9000827	12627.52769	6288.957724	15291.3705	1236.2055	1676.2626	986.6198629	2597.08	0.003447162	-9.59E-05	-0.00111853	0.001332516	0.008100925	0.003651109	0.00014362	-0.009007089	0.005522639	0.010758796	0.004800598	-0.000750562
24/11/2017	1214.0673	22961.07069	36.96696327	167.0244434	531.7952905	12675.55083	6402.249342	15511.17197	1258.9258	1680.9307	991.5604168	2602.42	-0.001630704	0.003186916	0.017397602	0.007824429	-0.02066667	0.002650589	0.004472536	0.006379719	0.009240724	-0.000584327	0.004003592	0.002054044
27/11/2017	1209.4964	22988.95546	36.66160959	167.6873677	527.0414085	12596.87475	6406.379568	15537.83904	1245.0054	1683.9432	987.2356936	2601.42	-0.003772053	0.0012137	-0.008294482	0.00396117	-0.008979504	-0.006226259	0.000644913	0.001717741	-0.01111895	0.001790558	-0.004371072	-0.000384332
28/11/2017	1211.7308	23004.03984	36.88314318	167.5414815	529.1916728	12516.31139	6408.202624	15525.16926	1247.0108	1675.6079	989.6310702	2627.04	0.001845676	0.000655943	0.006024475	-0.000870368	0.004071577	-0.006416043	0.000284528	-0.000815747	0.00160946	-0.004962161	0.002423408	0.009800287
29/11/2017	1204.2097	22624.85607	36.3634496	167.6883316	529.3312053	12423.34085	6384.273735	15448.27365	1248.6893	1679.4708	993.9440811	2626.07	-0.00622625	-0.016620718	-0.014190484	0.000876116	0.000263636	-0.007455675	-0.003741092	-0.004965271	0.001345114	0.002302719	0.004348731	-0.000369305
30/11/2017	1182.342	22068.1906	36.01200732	165.211241	525.1997855	12467.00807	6366.218871	15432.1139	1260.0606	1685.5102	994.1182532	2647.58	-0.018326284	-0.024911896	-0.009711719	-0.014882184	-0.007835599	0.00350877	-0.002832028	-0.001046603	0.009065374	0.003589563	0.000175218	0.008157583
01/12/2017	1175.9672	22144.5929	35.94980659	163.4495653	525.6911723	12600.33781	6319.123765	15285.88086	1241.2257	1676.4463	987.2810573	2642.22	-0.005406259	0.003456122	-0.001728715	-0.01072043	0.000935181	0.010637823	-0.007425156	-0.009521073	-0.015060456	-0.005392052	-0.006901409	-0.002026542
04/12/2017	1182.5315	22487.20733	36.21813385	163.8007902	523.6711544	12578.99173	6394.392585	15493.96958	1251.9732	1668.7537	991.5543175	2639.44	0.005566522	0.015353231	0.007436224	0.002146522	-0.003849996	-0.001695525	0.011840894	0.013521305	0.008621508	-0.004599195	0.004318972	-0.001052699
05/12/2017	1175.7238	22446.91049	35.8306592	163.6701521	523.1425856	12551.79811	6368.390391	15458.60534	1252.0202	1671.4141	988.7887089	2629.57	-0.005773522	-0.001793597	-0.010755999	-0.000797861	-0.001009862	-0.002164169	-0.004074696	-0.00228506	3.75E-05	0.001592974	-0.002793062	-0.003746439
06/12/2017	1158.912	22647.93979	36.19071634	162.1162269	521.5193772	12470.62789	6350.869395	15360.74105	1242.3326	1655.9176	985.445859	2629.27	-0.014402324	0.008915902	0.009998702	-0.009539607	-0.003107627	-0.00648782	-0.002755036	-0.006350856	-0.007767665	-0.009314738	-0.00338648	-0.000114094
07/12/2017	1160.6992	22040.03162	35.6901037	164.0603272	517.7231913	12470.35739	6345.417396	15375.01379	1251.1866	1667.7855	984.1691056	2636.98	0.001540948	-0.02720847	-0.013929188	0.011920681	-0.007305711	-2.17E-05	-0.000858834	0.000928739	0.007101639	0.007141402	-0.00129645	0.002928082
08/12/2017	1176.4446	22168.93441	35.50041488	165.9900105	520.5085286	12516.38414	6339.611478	15445.07454	1262.5554	1672.0766	991.4663575	2651.5	0.013474257	0.005831539	-0.00532906	0.0116934	0.005365554	0.003684097	-0.000915397	0.004546442	0.009045381	0.002569628	0.007387279	0.005491195
11/12/2017	1188.6768	22166.74989	36.24426672	166.9345024	525.723555	12528.01463	6354.304668	15480.65754	1262.6786	1683.4411	997.1309562	2659.99	0.010343916	-9.85E-05	0.020736826	0.005673925	0.00996924	0.00092879	0.002314998	0.002301191	9.76E-05	0.006773645	0.005697095	0.003196846
12/12/2017	1179.4379	22269.21197	36.47771243	165.589718	519.1308475	12519.64105	6385.631754	15511.7414	1257.0928	1679.8431	1001.331743	2664.11	-0.007802787	0.004611682	0.006420246	-0.008088384	-0.012619548	-0.000668611	0.004917944	0.002005903	-0.004433584	-0.002139576	0.004204024	0.00154768
13/12/2017	1182.8663	22073.17834	36.23468226	164.6030766	522.5507928	12555.70339	6336.79452	15404.2511	1240.9158	1685.6925	1004.692051	2662.85	0.002902592	-0.008841874	-0.006684722	-0.005976171	0.006566224	0.002876321	-0.007677384	-0.00695373	-0.012952098	0.003476062	0.003350221	-0.000473065
14/12/2017	1183.7968	21731.5041	36.39233337	165.5797289	521.7740658	12507.97345	6345.53233	15479.14076	1231.0127	1689.8661	1003.614861	2652.01	0.000786339	-0.015600212	0.004341397	0.005915845	-0.00148752	-0.003808699	0.001377951	0.004849843	-0.008012491	0.002472836	-0.001072734	-0.004079135
15/12/2017	1180.3543	21883.63121	36.51942999	167.7582969	517.5823062	12499.59483	6315.38358	15470.06294	1225.8942	1676.0619	998.7123512	2675.81	-0.002912252	0.006975914	0.003486317	0.01307141	-0.008066112	-0.000670087	-0.0047625	-0.000586627	-0.004166627	-0.00820236	-0.004896822	0.008934295
18/12/2017	1187.2326	22238.4117	36.24154693	168.2563612	517.1624926	12539.16829	6393.57411	15701.85785	1244.8559	1702.6236	1011.252031	2690.16	0.005810405	0.016082126	-0.007638281	0.002964541	-0.000811434	0.003160978	0.012304946	0.014872307	0.015349243	0.015723421	0.012477676	0.005348533
19/12/2017	1194.1816	22104.7354	36.08818619	170.1948201	522.8508213	12520.06053	6364.214493	15625.02852	1238.3691	1690.8805	1008.789292	2681.47	0.005836045	-0.006029193	-0.004240607	0.011455006	0.010939063	-0.001525008	-0.004602627	-0.004905019	-0.005224508	-0.006920956	-0.002438307	-0.00323552
20/12/2017	1193.3749	22295.94299	35.87969637	169.7173778	523.3599384	12583.45273	6340.356065	15480.43186	1237.3179	1691.8315	1010.189389	2679.25	-0.000675754	0.008612876	-0.005793985	-0.002809211	0.000973259	0.005050475	-0.003755885	-0.009297255	-0.000849219	0.000562271	0.001386936	-0.000828247
21/12/2017	1202.2501	22738.76581	35.65202582	170.0322342	524.8465505	12708.20638	6387.221823	15546.84067	1241.4202	1690.201	1017.165402	2684.57	0.007409541	0.01966648	-0.006365604	0.001853462	0.002836489	0.00986528	0.007364476	0.004280679	0.003309994	-0.000964213	0.006881914	0.001983662
22/12/2017	1209.3098	22642.45317	35.91110595	170.8411328	525.0913063	12669.69982	6358.802616	15495.17799	1236.213	1697.334	1017.663427	2683.34	0.005854899	-0.00424461	0.007240635	0.004746045	0.000466229	-0.003034654	-0.004459313	-0.003328567	-0.004203373	0.004211328	0.000489501	-0.000458279
27/12/2017	1211.495	23033.09061	36.4803938	170.4907135	523.3370575	12817.91789	6386.23518	15546.78879	1242.8964	1699.3857	1022.803275	2682.62	-0.000445466	0.009926053	0.012364077	-0.005830159	-0.006099015	0.011630725	0.004304829	0.003325231	0.005391788	0.000889069	0.005037925	0.000790585
28/12/2017	1218.6527	23098.24954	36.60102621	170.5221643	528.1777324	12886.83667	6372.063828	15490.2604	1245.0679	1695.9866	1025.934415	2687.54	0.00589077	0.002824933	0.003301318	0.000184455	0.009207116	0.00536235	-0.002221512	-0.003642644	0.001745604	-0.002002196	0.003056655	0.001832348
03/01/2018	1248.198	23974.90471	37.3778216	171.8130488	542.7065274	13062.75433	6409.797944	15603.70188	1240.2903	1701.7874	1039.222948	2713.06	0.023955007	0.037250809	0.021001245	0.007541676	0.027135867	0.002489824	0.004550582	0.004777561	-0.000310927	-0.002227467	-0.00023843	0.006378433
04/01/2018	1262.9156	24337.74408	38.1526453	173.2066717	545.8032983	13114.61446	6531.616985	15887.05928	1273.2877	1739.082	1045.182559	2723.99	0.011722105	0.015020753	0.020517572	0.008078555	0.005689943	0.003962217	0.018826788	0.01799671	0.02625683	0.021678277	0.0057183	0.004020568
05/01/2018	1268.5977	24400.25613	38.32295721	174.392834	547.477778	13181.8431	6589.518375	16043.50638	1278.8061	1747.3906	1047.87854	2743.15	0.004489101	0.00256523	0.004454027	0.006824906	0.003063221	0.005113144	0.008825725	0.009799284	0.004324613	0.004766202	0.002576114	0.007009178
09/01/2018	1275.0048	24345.10712	38.63510891	174.6131029	547.8961397	13103.6133	6591.165208	15971.68599	1279.2169	1768.2244	1047.308546	2751.29	0.005037826	-0.00226274	0.008112299	0.001262265	0.00076387	-0.002475327	0.003202926	-0.002098827	0.002388764	0.009642235	-4.90E-05	0.001302055
10/01/2018	1275.0146	24088.39638	39.13084635	174.8167006	551.0152413	13002.52081	6601.212256	15926.98293	1292.9318	1787.9341	1049.452192	2748.23	7.69E-06	-0.010600643	0.012749645	0.001165314	0.005676727	-0.007744769	0.00152316	-0.002802818	0.010664259	0.01108494	0.002044723	-0.001112825
11/01/2018	1277.0242	24572.86519	39.49913316	174.796724	551.8073136	12993.17112	6595.590535	15865.92493	1306.2721	1783.3071	1053.142375	2767.56	0.001574898	0.019912547	0.009367661	-0.000114278	0.001436446	-0.000719326	-0.000851982	-0.003840987	0.010265002	-0.002591257	0.003510127	0.007008997
12/01/2018	1287.7498	24646.79371	39.69387164	175.457138	555.8397292	13042.37044	6696.055722	16075.49291	1322.4534	1774.0054	1067.125395	2786.24	0.008363827	0.003004026	0.004918083	0.003771064	0.00728108	0.003779401	0.01511733	0.013122209	0.012311293	-0.005229634	0.013190053	0.006726951
16/01/2018	1289.9724	24780.15893	40.06412702	173.9773318	558.7704435	13124.14848	6743.40186	16200.26159	1337.8721	1801.3866	1069.248397	2776.42	0.001724469	0.00539647	0.009284537	-0.008469771	0.005258737	-0.004223023	-0.003086336	-0.000370576	-0.003080672	0.004108938	-0.004820983	-0.003530689
17/01/2018	1300.3663	25119.6312	40.3968589	175.710154	560.6426459	13140.20121	6704.315997	16088.38639	1340.3061	1798.0168	1070.272885	2802.56	0.008025171	0.01360637	0.008270686	0.009910771	0.003344975	0.001222397	-0.005813027	-0.00692972	0.001817654	-0.001872422	0.00095768	0.009370957
18/01/2018	1304.4811	25201.59684	40.59672218	175.9502663	566.6394202	13084.09931	6722.924505	16249.8296	1345.0778	1781.7626	1070.277168	2798.03	0.003159343	0.003257699	0.004935297	0.001365592	0.01063945	-0.004278626	0.002771756	0.009984754	0.003553835	-0.009081181	4.00E-06	-0.001617687
19/01/2018	1314.0887	25314.64281	40.28086829	177.2447453	570.4452578	13125.82069	6772.738005	16463.91847	1348.6039	1798.5388	1072.203738	2810.3	0.007338084	0.004475636	-0.007810705	0.007330142	0.006694052	0.003183636	0.007382183	0.013088804	0.002618054	0.009371458	0.001798448	0.004375641
22/01/2018	1325.1768	25578.72287	40.79594693	178.2311954	572.6928617	13122.47552	6782.841561	16478.21019	1360.2232	1797.6457	1079.027739	2832.97	0.008402463	0.010377873	0.012706113	0.005550039	0.003932345	-0.000254887	0.001490686	0.000867686	0.008578895	-0.000496693	0.006344295	0.008034392
23/01/2018	1337.9878	25019.64585	40.59876983	180.4257096	579.9014663	13134.3745	6780.139974	16609.15404	1363.3724	1822.7622	1086.013572	2839.13	0.009620959	-0.022099518	-0.00484497	0.012237554	0.012508648	0.000906353	-0.000398377	0.007915078	0.002312532	0.013875179	0.006453325	0.002172036
24/01/2018	1350.6988	26176.99503	40.89573934	180.5149192	585.024952	13195.21109	6787.621632	16569.88685	1361.9866	1833.2793	1091.850552	2837.54	0.009455245	0.045219623	0.007288119	0.000494317	0.008796296	0.004621166	0.001102858	-0.002366989	-0.001016967	0.005753288	0.005360292	-0.000560188
29/01/2018	1353.7985	26759.55642	40.91562061	180.9606261	582.7642419	13048.00973	6835.176261	16494.37379	1366.1309	1815.4432	1081.347145	2853.53	0.002292257	0.022010686	0.000486027	0.002466043	-0.003871783	-0.010073662	-0.005962238	-0.005770843	-0.00938682	-0.003592001	-0.007619728	-0.006754706
30/01/2018	1336.7776	26685.97511	40.51034983	179.4970168	577.568611	12942.49676	6798.982138	16392.87559	1351.7088	1797.7611	1074.713603	2822.43	-0.012652403	-0.002753508	-0.009954419	-0.008120884	-0.008955474	-0.008119392	-0.005309342	-0.006172515	-0.010613014	-0.009787568	-0.006153411	-0.010958608
31/01/2018	1342.2544	26853.26207	40.68099212	179.2491189	579.8383356	12976.22224	6828.840201	16430.13524	1358.9205	1771.9263	1072.627773	2823.81	0.004088647	0.006249155	0.004203466	-0.001382024	0.003922091	0.002602405	0.004381934	0.002270338	0.005321065	-0.014474797	-0.00194271	0.000488821
01/02/2018	1336.7453	26947.15542	40.9826641	177.8296315	573.3937641	12907.64974	6795.823845	16201.55901	1357.7837	1799.9195	1068.174193	2821.98	-0.00411281	0.003490436	0.007388191	-0.007950598	-0.011176655	-0.005298486	-0.004846567	-0.01400969	-0.000836896	0.015674682	-0.004160671	-0.000648271
02/02/2018	1317.4123	26216.22111	40.55789681	173.4569397	576.6947624	12605.84006	6701.933016	15971.22187	1341.5054	1786.3374	1053.517688	2762.13	-0.014568345	-0.027499396	-0.010418646	-0.024896583	0.00574044	-0.023659935	-0.013912288	-0.014319003	-0.012061322	-0.007574563	-0.013816085	-0.021436645
05/02/2018	1299.3186	25303.25482	40.628435	171.9722535	580.7576671	12284.55499	6575.57252	15783.23756	1314.5742	1743.4274	1030.706986	2648.94	-0.013829461	-0.035445309	0.001737687	-0.008596235	0.007020455	-0.025817422	-0.019034345	-0.011840007	-0.020279605	-0.024314432	-0.021889783	-0.041842561
06/02/2018	1255.2824	25726.47654	39.52546276	168.8382891	562.048984	12261.71588	6363.995549	15278.91051	1281.77	1680.5106	997.6909855	2695.14	-0.034479406	0.016587641	-0.0275231	-0.018391759	-0.032744567	-0.001860903	-0.032705238	-0.032474983	-0.025270876	-0.03675527	-0.032556645	0.017290591
07/02/2018	1247.7373	25494.92669	39.40328139	168.802201	552.4065698	12219.49625	6484.72942	15534.07253	1309.5244	1686.7385	1012.789085	2681.66	-0.006028816	-0.009041198	-0.003095994	-0.000213766	-0.017304692	-0.003449149	0.018793682	0.01656236	0.021422083	0.003699107	0.01501968	-0.005014145
08/02/2018	1247.8229	24941.88565	39.10642579	170.4538512	539.7854172	11971.08462	6311.838336	15021.30731	1278.9967	1702.6922	1005.316171	2581	6.86E-05	-0.021930934	-0.007562301	0.009736971	-0.02311263	-0.020538602	-0.027023122	-0.033566159	-0.023588075	0.009413863	-0.007405905	-0.038259085
09/02/2018	1218.5258	24650.70998	38.09576652	168.4893712	520.035861	11923.64977	6233.714433	14859.5102	1262.1836	1678.5532	979.3869874	2619.55	-0.023758585	-0.011742842	-0.026183635	-0.011591924	-0.037273912	-0.003970324	-0.012454599	-0.010829602	-0.013232706	-0.014278414	-0.026130517	0.014825627
14/02/2018	1259.2099	25679.02009	39.08509765	170.2474657	528.1122852	12202.09362	6378.063048	15236.39477	1287.2495	1679.5616	1010.080441	2698.63	0.032842693	0.040868617	0.025638099	0.01038039	0.01541115	0.010340872	0.012120285	0.01284443	0.018420719	-0.001748154	0.012314618	0.013313461
22/02/2018	1273.1819	26595.01457	41.24743838	164.9925317	538.1986584	12202.51003	6517.610748	15298.24072	1281.5237	1719.4794	1013.938599	2703.96	0.011034739	0.035049456	0.053847751	-0.031352849	0.018918823	-0.004015362	-0.001597615	-0.003616521	-0.005947366	-0.002277803	-0.006957811	0.000973121
26/02/2018	1298.8021	27096.7726	41.45748474	169.1049409	552.7851151	12387.40344	6584.12832	15433.31328	1293.1861	1746.7866	1019.72214	2779.6	0.019923178	0.018690853	0.005079427	0.024619264	0.0267416	0.003441515	0.006750267	0.005164505	0.001803299	0.005068161	0.005756955	0.011688421
27/02/2018	1284.7224	26848.49907	41.87869272	168.3655348	546.118104	12300.74568	6573.568293	15364.84697	1288.5966	1752.211	1012.468795	2744.28	-0.010899714	-0.00920471	0.010108733	-0.004382056	-0.012134086	-0.007020219	-0.001605149	-0.004446137	-0.003555299	0.003100548	-0.007138478	-0.012788287
28/02/2018	1266.1134	26306.35517	41.25614989	166.6115816	539.5015225	12056.11679	6498.446486	15189.14719	1278.8502	1743.9416	999.7004288	2713.83	-0.014590771	-0.020399367	-0.014976981	-0.010472173	-0.012189653	-0.020087736	-0.011493658	-0.011501064	-0.007592326	-0.00473058	-0.012691316	-0.011157824
01/03/2018	1268.6277	26175.85615	40.76155404	166.0145604	539.9340467	11978.79542	6405.061776	14837.59307	1268.2419	1710.3206	984.5067908	2677.67	0.001983872	-0.004973087	-0.012060856	-0.003589747	0.00080139	-0.00643411	-0.014474566	-0.023417139	-0.008329782	-0.019467	-0.015314867	-0.013413908
05/03/2018	1244.9685	26404.38012	40.76005619	164.5684468	538.0165847	11976.01911	6359.309961	14880.23371	1252.3955	1685.3878	987.2079484	2720.94	-0.018825537	0.008692445	-3.67E-05	-0.008748924	-0.00355761	0.003484184	0.005543083	0.014354594	-0.003435099	-0.011047177	0.010949365	0.010971639
06/03/2018	1257.1099	26564.84198	40.33835377	163.3007267	544.4685852	12052.40347	6416.772453	15034.52406	1280.9151	1703.67	993.7131761	2728.12	0.009705128	0.006058701	-0.010399864	-0.007733124	0.01192086	0.006357856	0.008995383	0.010315425	0.022516627	0.010789062	0.006567905	0.002635318
07/03/2018	1246.5792	26453.21058	40.54980081	161.8256643	542.1270522	11950.7299	6441.728511	15205.06351	1296.3549	1692.2683	995.2470789	2726.8	-0.008412196	-0.004211078	0.005228146	-0.009073841	-0.004309858	-0.008471743	0.003881648	0.011279338	0.011981659	-0.006714929	0.001542417	-0.000483967
09/03/2018	1265.115	26581.54372	40.69797944	162.044744	546.5527545	12132.25078	6482.76504	15175.30439	1306.6742	1687.8061	1001.843981	2786.57	0.014759867	0.004839596	0.003647578	0.001352885	0.008130447	0.009266628	-0.006665097	-0.011241074	0.000757323	-0.005158769	0.004914493	0.017229512
12/03/2018	1284.3724	26654.12079	40.80924489	165.3164167	550.317838	12162.73578	6491.408642	15277.10338	1308.2401	1720.1712	1003.027289	2783.02	0.015107167	0.002726635	0.0027302	0.01998882	0.006865164	0.002509572	0.001332432	0.006685801	0.001197668	0.018994301	0.001180434	-0.00127478
13/03/2018	1287.3029	26588.64539	40.96961432	166.0809562	548.3097993	12118.29306	6489.525462	15127.19093	1313.6816	1727.7655	998.7221039	2765.31	0.00227906	-0.002459505	0.003922032	0.004614043	-0.003655544	-0.003660699	-0.000290146	-0.009861348	0.004150778	0.004405134	-0.00430143	-0.006383925
14/03/2018	1282.3255	26411.39314	39.96143031	165.9533527	546.0123499	12093.33282	6473.142984	15136.86061	1295.332	1727.5834	996.699719	2749.48	-0.003874028	-0.006688784	-0.024915931	-0.000768616	-0.00419886	-0.00206184	-0.002527641	0.00063902	-0.014066544	-0.000105402	-0.002027026	-0.005740942
15/03/2018	1280.1431	25848.61213	39.91221908	164.9888005	545.5939385	12024.72376	6500.325566	15235.6556	1305.7097	1730.1997	997.2507929	2747.33	-0.001703358	-0.021538565	-0.001232227	-0.005829145	-0.000766598	-0.005689451	0.004190494	0.006505575	0.007979691	0.001513282	0.000552746	-0.000782272
16/03/2018	1274.0334	25799.79636	40.24286726	162.5850679	541.4017582	12004.37806	6498.310775	15240.42236	1309.9213	1723.0143	997.4927815	2752.01	-0.004784095	-0.001890311	0.008250258	-0.014676236	-0.007713372	-0.001693422	-0.00031	0.00031282	0.003220335	-0.004161578	0.000242626	0.001702023
19/03/2018	1265.048	25499.28893	39.68609008	160.2031409	542.3857475	11919.40515	6428.793756	15037.92992	1305.2256	1711.0692	989.1644173	2712.92	-0.007077707	-0.011716032	-0.013932027	-0.014758719	0.001815835	-0.007103664	-0.010755338	-0.013375593	-0.00359116	-0.006956819	-0.008384348	-0.014306008
20/03/2018	1269.2533	25521.19595	39.81053689	160.712882	544.2109461	11941.85211	6447.883068	15108.47831	1306.2125	1698.4903	992.2630799	2716.94	0.003318709	0.000858754	0.003130873	0.003176791	0.003359481	0.001881457	0.002964946	0.004680393	0.000755829	-0.007378641	0.00312771	0.001480701
21/03/2018	1268.0864	25814.62726	40.02128128	161.1984479	542.8713729	12096.99028	6437.544564	15123.02169	1304.5444	1699.8495	990.5470912	2711.93	-0.000919782	0.011431959	0.005279721	0.00301677	-0.002464531	0.01290747	-0.001604682	0.000962134	-0.001277867	0.00079992	-0.001730866	-0.001845688
22/03/2018	1254.3611	25663.90554	39.75552827	160.8239233	539.5791687	11930.53145	6363.935836	14902.45853	1287.9958	1726.4553	980.3544627	2643.69	-0.010882633	-0.005855728	-0.006662437	-0.002326079	-0.006082891	-0.013855901	-0.01150016	-0.014691997	-0.012766494	0.015530629	-0.010343205	-0.02548489
23/03/2018	1231.4604	25539.43641	40.21052409	159.3357792	522.8604546	11841.73927	6290.558612	14674.83833	1289.6586	1672.1586	981.134109	2588.26	-0.018425577	-0.004861768	0.011379847	-0.009296328	-0.031474907	-0.007470267	-0.011597152	-0.015391853	0.001290165	-0.03195498	0.000794954	-0.021189833
26/03/2018	1242.7855	25760.00121	39.23936036	161.8237286	522.7134646	11872.23343	6287.760108	14629.16839	1282.1649	1675.6939	980.0500814	2658.55	0.009154449	0.008599165	-0.024448421	0.015493853	-0.000281166	0.002571832	-0.000444973	-0.003116978	-0.005827555	0.002111982	-0.001105483	0.026795026
27/03/2018	1248.6831	25203.15761	39.69026681	162.4718411	528.0315692	11823.9024	6331.239824	14815.09921	1286.6541	1709.5334	989.9580381	2612.62	0.004734245	-0.02185366	0.011425655	0.003997053	0.010122627	-0.004079239	0.006891178	0.012629507	0.003495151	0.01999312	0.010058883	-0.017427312
28/03/2018	1225.3162	25129.32259	39.33960301	160.7801972	519.9372273	11757.82049	6360.719512	14804.09226	1289.58	1684.9777	991.6715115	2605	-0.018890543	-0.002933894	-0.008874267	-0.010466504	-0.015447985	-0.005604517	0.00464542	-0.000743231	0.002271456	-0.014468138	0.001729358	-0.002920874
03/04/2018	1240.9055	25538.22429	39.51907131	163.7277491	522.6813192	11848.86044	6341.229296	14772.61546	1286.9474	1684.0403	988.7819589	2614.45	0.00538369	-0.001564579	0.002838984	0.006972907	-0.007983513	0.005313974	-0.003997694	-0.008880039	-0.001722052	-0.00587845	-0.00491927	0.012535935
04/04/2018	1219.9512	25155.71492	39.37605909	161.5775491	520.0150487	11838.83988	6312.07368	14679.51804	1287.3244	1686.6662	991.5381936	2644.69	-0.017030497	-0.015091217	-0.003625379	-0.013219774	-0.005114195	-0.000846056	-0.004608388	-0.006321968	0.000292898	0.001558071	0.002783627	0.011500106
09/04/2018	1233.022	24574.40413	36.15362802	166.0846486	520.5382956	11962.99788	6476.075056	15086.8572	1321.7367	1697.9003	1016.450267	2613.16	0.010657209	-0.023379685	-0.085380691	0.027512382	0.001005709	0.004079182	0.006684388	0.007377083	0.00833432	0.004554735	0.005673337	0.003331017
10/04/2018	1245.7508	24716.4132	37.11299371	166.3332472	531.2656706	12095.53019	6560.674916	15324.32725	1331.9572	1702	1030.231664	2656.87	0.010270334	0.005762106	0.026189839	0.0014957	0.020398757	0.011017603	0.012978856	0.015617601	0.007702886	0.00241166	0.013467266	0.016588521
11/04/2018	1248.0362	25036.15084	35.14756317	165.7787058	534.7115346	12124.84107	6536.200896	15224.85245	1327.2011	1702.6669	1031.841471	2642.19	0.001832876	0.012853289	-0.054411854	-0.003339488	0.006465196	0.00242035	-0.003737387	-0.00651246	-0.003577151	0.000391756	0.001561348	-0.005540619
12/04/2018	1249.2762	25238.083	34.49828761	166.4226383	529.9091268	12122.31661	6542.551806	15299.01682	1334.4125	1687.5705	1033.546364	2663.99	0.000993068	0.00803327	-0.018645601	0.003876765	-0.009021881	-0.000208227	0.00097118	0.004859444	0.005418831	-0.008905866	0.001650919	0.00821688
13/04/2018	1241.9773	24730.04809	35.04597533	166.8421659	526.7288955	12125.08534	6546.510134	15325.30408	1336.2198	1693.6889	1036.322638	2656.3	-0.005859637	-0.020335058	0.015751092	0.002517685	-0.006019547	0.000228373	0.00060483	0.001716757	0.001353462	0.003619011	0.002682561	-0.002890822
16/04/2018	1227.8899	24186.10041	34.89551709	166.8665554	518.4499262	12163.43112	6572.13152	15328.17417	1341.2561	1704.7617	1033.0877	2677.84	-0.011407539	-0.022240921	-0.00430241	0.000146172	-0.015842538	0.003157526	0.003906108	0.00018726	0.00376198	0.006516404	-0.003126437	0.008076322
17/04/2018	1225.2619	24703.60479	35.1832227	166.8266606	511.1660803	12231.7559	6615.369378	15551.98885	1353.3553	1700.9233	1036.342058	2706.39	-0.002142551	0.021171071	0.00821097	-0.000239111	-0.014148901	0.005601511	0.006557423	0.014495947	0.008980353	-0.002254114	0.003145176	0.010605144
18/04/2018	1233.2336	25346.90464	36.6583586	166.4269154	515.3316474	12311.69336	6664.954596	15597.5202	1364.2295	1718.6217	1042.78985	2708.64	0.006485046	0.025707442	0.041072127	-0.002399046	0.008116121	0.006513978	0.007467506	0.00292341	0.008002884	0.010351411	0.006202409	0.00083102
19/04/2018	1243.9679	25261.74722	36.23734646	166.8213736	520.1433211	12233.37291	6675.928648	15560.97944	1364.3333	1717.3862	1043.46577	2693.13	0.008666527	-0.003365334	-0.011551211	0.002367354	0.009293722	-0.006381788	0.001645177	-0.002345477	7.61E-05	-0.000719149	0.000647974	-0.005742578
20/04/2018	1231.477	25089.10656	36.68620385	165.8569316	511.2314425	12165.55625	6662.652447	15436.10145	1358.9723	1712.5305	1033.396877	2670.14	-0.010091928	-0.006857534	0.01231051	-0.005798062	-0.017281983	-0.005559001	-0.001990647	-0.008057447	-0.003937132	-0.002831383	-0.009696329	-0.00857318
23/04/2018	1223.0859	24871.43355	36.70758714	165.5124967	509.2900572	12118.80309	6655.69749	15386.09088	1361.1909	1700.2578	1033.817781	2670.29	-0.006837171	-0.008713852	0.0005827	-0.002078858	-0.003804697	-0.00385048	-0.001044417	-0.003245104	0.001631226	-0.007192215	0.000407219	5.62E-05
24/04/2018	1231.7521	24656.43896	36.48914038	166.0357324	519.6693983	12065.01403	6648.952608	15328.31647	1363.726	1707.4131	1037.499004	2634.56	0.007060536	-0.008681816	-0.005968775	0.00315632	0.020175126	-0.004448358	-0.001013914	-0.003762045	0.001860681	0.004199531	0.003554479	-0.013470896
25/04/2018	1216.4606	24272.73739	36.5445865	163.9490522	516.4193822	12052.02424	6596.10605	15136.57255	1348.233	1703.652	1029.539313	2639.4	-0.012492133	-0.015684279	0.001518371	-0.012647298	-0.006273645	-0.001077229	-0.007979857	-0.012588029	-0.011425813	-0.002205236	-0.00770158	0.001835433
26/04/2018	1215.1718	24699.26231	37.02092652	165.0696223	509.156001	12157.97699	6635.916144	15210.5719	1352.6838	1707.1736	1034.570159	2666.94	-0.001060029	0.017419575	0.012950271	0.006811616	-0.014164737	0.008752864	0.006017253	0.004876867	0.003295773	0.002064955	0.004874602	0.010380129
27/04/2018	1226.586	24931.40484	36.76343033	166.4294813	509.1806565	12187.08097	6618.21033	15185.11009	1347.0428	1716.7491	1036.059248	2669.91	0.009349235	0.00935487	-0.006979724	0.008204346	4.84E-05	0.002390957	-0.002671745	-0.001675357	-0.004178948	0.005593307	0.001438296	0.001113016
02/05/2018	1222.8335	23869.19906	36.76976055	166.590928	507.4497276	12160.86686	6638.934454	15371.66157	1349.7895	1697.839	1028.211413	2635.67	-0.003063994	-0.043539362	0.000172173	0.000969591	-0.003405231	0.001820323	-0.004400274	0.008984879	0.000543566	-0.003976149	0.00520897	-0.007231903
03/05/2018	1207.9	23474.01144	36.25402544	165.8705841	511.517685	12145.44394	6597.590672	15218.02788	1340.3066	1712.3186	1016.95957	2629.73	-0.012287392	-0.016694973	-0.014125361	-0.004333404	0.007984512	-0.001269046	-0.006246944	-0.010044887	-0.007050261	0.008492093	-0.011003439	-0.00225624
04/05/2018	1202.1852	23542.84945	36.06259648	164.3163164	509.0642632	12230.30869	6602.160245	15343.77924	1347.2638	1711.2187	1023.58804	2663.42	-0.004742414	0.002928229	-0.005294202	-0.009414542	-0.004807897	0.006963074	0.000692373	0.008229361	0.005177327	-0.000642552	0.006496779	0.012729832
08/05/2018	1212.6557	23181.79405	36.70568989	165.1961748	519.973637	12221.48422	6554.53091	15326.79327	1325.5998	1717.3857	1023.391012	2671.92	0.006117188	-0.006347648	0.009843626	0.000485627	0.007746265	-0.005512969	-0.004409372	-0.005471018	-0.022008002	0.003790425	-0.000192506	-0.000265691
10/05/2018	1226.7022	24143.06803	36.70917015	164.3269162	523.6092785	12492.7593	6587.47941	15468.56499	1324.3578	1710.4792	1038.441114	2723.07	0.011516683	0.040630069	9.48E-05	-0.005275871	0.006967642	0.009376003	0.001959029	0.00606312	-0.00813613	0.003733988	-0.001795879	0.009327001
11/05/2018	1231.2876	23862.52625	37.51041618	165.3169379	523.1663342	12507.48885	6613.751196	15515.67982	1338.4795	1730.3004	1047.977493	2727.72	0.003731021	-0.011688012	0.021592068	0.006006632	-0.000846302	0.001178353	0.003980208	0.003041214	0.010606606	0.01152147	0.009141449	0.001706175
14/05/2018	1234.3415	23613.94692	38.1891103	164.7292131	524.546204	12591.47554	6642.167184	15557.67875	1344.8747	1737.2405	1049.050354	2730.13	0.002477178	-0.01047178	0.017931745	-0.003561474	0.002634063	0.006692468	0.004287297	0.002703213	0.004766581	0.0040029	0.001023221	0.000883132
15/05/2018	1220.7056	23164.74014	37.83536566	163.3001497	525.4613846	12502.18235	6598.820028	15412.29853	1335.2128	1724.3531	1044.58343	2711.45	-0.011108577	-0.019206208	-0.00930614	-0.008713076	0.001743189	-0.007116823	-0.006547444	-0.00938853	-0.007210169	-0.007445969	-0.004267156	-0.00686568
16/05/2018	1223.2944	23515.48098	37.76689213	163.1138352	520.6243092	12575.57967	6560.789136	15314.87527	1293.1526	1719.2148	1045.382309	2722.46	0.002118495	0.015027668	-0.001811415	-0.001141584	-0.009248018	0.005853595	-0.005779959	-0.006341201	-0.032007567	-0.002984291	0.00076449	0.004052336
17/05/2018	1216.0354	22679.59914	37.2935302	162.4926742	518.7831104	12611.16319	6636.67656	15481.79711	1295.1695	1719.219	1051.829748	2720.13	-0.005951652	-0.036193165	-0.012612991	-0.003815414	-0.003542789	0.002825577	0.011500429	0.010840357	0.001558462	2.44E-06	0.006148601	-0.00085621
18/05/2018	1208.9974	22155.168	37.63965611	160.4110983	524.3327453	12548.37733	6614.454231	15406.86193	1269.5782	1727.8457	1048.985024	2712.97	-0.005804474	-0.023395017	0.00923832	-0.012893034	0.010640596	-0.004991028	-0.003354031	-0.004851963	-0.019956855	0.005005254	-0.002708212	-0.002635698
22/05/2018	1212.082	22668.80736	37.21045149	159.5775157	528.6206087	12626.92789	6651.93394	15532.60365	1251.5326	1717.3701	1060.924585	2724.44	0.005712434	0.02672129	-0.011982899	0.005468988	0.002932416	0.006240307	0.00343134	0.008128286	0.007380795	-0.000384118	0.004393799	-0.003140664
23/05/2018	1194.3332	22152.99419	37.47196422	157.1270879	519.5269605	12530.13358	6516.49718	15193.28427	1229.085	1722.0413	1039.513801	2733.29	-0.014751504	-0.023017189	0.007003357	-0.015474841	-0.017352283	-0.007695238	-0.020570641	-0.02208777	-0.01809889	0.00271628	-0.020387673	0.003243109
24/05/2018	1196.4336	21991.68611	37.24374741	158.3454765	517.568821	12499.89915	6507.22216	15076.44955	1223.94	1716.1905	1035.588243	2727.76	0.001757094	-0.007308187	-0.006108957	0.007724251	-0.003776202	-0.002415853	-0.001424328	-0.007719612	-0.004194827	-0.003403381	-0.003783489	-0.002025252
25/05/2018	1196.9491	21566.16554	37.56078099	161.2806615	514.8167541	12390.68136	6470.927125	15105.12668	1195.7486	1708.3222	1030.748321	2721.33	0.000430771	-0.019538801	0.008476371	0.01836688	-0.005331484	-0.00877589	-0.005593267	0.001900307	-0.023302731	-0.00459529	-0.004684552	-0.002360028
29/05/2018	1184.7287	20402.28772	36.90321337	161.9072283	509.250055	12229.34716	6285.309748	14639.95226	1125.5668	1705.5815	1013.4826	2689.86	-0.010262099	-0.055478639	-0.017661817	0.00387742	-0.010871857	-0.007317211	-0.02036122	-0.022842419	-0.03469887	-2.37E-05	-0.016892546	-0.011631584
30/05/2018	1177.8386	20540.47957	36.67826698	162.6592478	496.1914173	12443.71559	6313.09352	14870.06963	1154.3441	1680.0648	1018.708937	2724.01	-0.005832739	0.006750515	-0.006114231	0.004634002	-0.025977389	0.017377156	0.004410689	0.015596196	0.025245573	-0.015073744	0.005143559	0.012615912
01/06/2018	1192.9849	20646.81903	37.0103904	164.1093746	501.908696	12375.45511	6377.726957	14847.95066	1182.514	1681.6003	1026.706768	2734.62	0.012777422	0.005163713	0.009014296	0.008875615	0.011456448	-0.002353777	0.009790869	0.006858744	0.019119577	-0.007658159	0.002352839	0.010790764
04/06/2018	1205.8273	21003.19607	37.35419319	163.1306114	505.5590252	12416.64604	6423.554467	14989.02927	1184.225	1705.0766	1032.911029	2746.87	0.010707402	0.017113355	0.009246478	-0.005981947	0.007246575	0.003322911	0.007159862	0.009456699	0.001445872	0.013864137	0.00602469	0.004469595
05/06/2018	1199.9649	20302.98021	37.43367405	162.2169377	509.3095161	12408.41222	6375.659125	14928.97428	1165.8839	1702.9914	1026.553684	2748.8	-0.004873581	-0.033906936	0.002125502	-0.005616616	0.007391121	-0.000663347	-0.007484142	-0.004014645	-0.01560904	-0.001223685	-0.006173803	0.000702371
06/06/2018	1204.2572	19931.19141	37.35669273	164.3343257	510.2571048	12533.05196	6420.81934	15094.57735	1180.5565	1702.4464	1036.819408	2772.35	0.003570639	-0.018481771	-0.00205859	0.012968363	0.001858807	0.009994664	0.007058255	0.011031657	0.012506426	-0.000320076	0.009950512	0.008530883
07/06/2018	1203.4568	18937.72854	37.35211204	165.2663967	509.4856416	12482.8708	6448.678896	15163.15878	1180.3286	1713.9423	1035.775744	2770.37	-0.000664863	-0.051129761	-0.000122628	0.005655773	-0.001513055	-0.004011943	0.004329555	0.004533158	-0.000193063	0.00672988	-0.001007109	-0.000714451
08/06/2018	1190.6075	19268.29829	36.69031345	164.4133378	501.2173468	12500.14658	6406.188588	15005.80287	1153.1382	1716.6511	1029.492612	2779.03	-0.010734401	0.017305018	-0.017876676	-0.005175088	-0.016361838	0.001383002	-0.006610797	-0.010431737	-0.023305779	0.001579202	-0.006084585	0.003121061
11/06/2018	1197.696	19590.2926	36.25039893	164.8594908	499.1730159	12516.96298	6453.73989	15141.79089	1197.3478	1713.1978	1038.504756	2782	0.00593603	0.016572998	-0.012062395	0.002709931	-0.004087072	0.001344392	0.007395301	0.009021545	0.037621849	-0.002013675	0.008715872	0.001068148
13/06/2018	1191.8912	19465.63925	36.23428225	165.4524198	499.0660408	12523.7296	6414.591572	15164.47831	1200.7064	1718.0555	1031.240344	2775.63	-0.004858422	-0.006383347	-0.000444692	0.00359012	-0.000214328	-0.000191684	-0.00215541	0.001714358	0.002797682	0.003003303	0.001341533	-0.004034177
14/06/2018	1181.9734	19274.8934	35.70355724	164.7969398	498.583596	12510.69568	6484.88358	15374.6283	1200.2983	1705.1621	1038.385447	2782.49	-0.008355875	-0.009847433	-0.014755368	-0.003969612	-0.000967163	-0.00104128	0.010898537	0.013762898	-0.000339941	-0.007532949	0.006904756	0.002468462
15/06/2018	1170.9226	18751.22035	35.94362188	163.7323648	492.8809543	12380.98201	6379.980048	15087.03378	1180.972	1706.6548	1016.463957	2779.66	-0.009393429	-0.027544553	0.006701326	-0.006480875	-0.011503598	-0.010422346	-0.016308895	-0.018882953	-0.016232281	0.000875018	-0.021337156	-0.001017592
19/06/2018	1147.5112	19006.55965	34.9919192	161.1918436	469.8544327	12290.24556	6217.552642	14622.7706	1172.3718	1674.2543	1001.879586	2762.59	-0.020196562	0.013525329	-0.026834497	-0.015637942	-0.047844744	-0.009239148	-0.017867382	-0.019066594	-0.002311694	-0.009653277	-0.008536026	-0.00403155
20/06/2018	1156.1108	19319.46052	35.216636	162.6154031	471.7341352	12345.6507	6220.060518	14698.45625	1177.9397	1678.9241	1006.765628	2767.32	0.00746619	0.016328741	0.00640143	0.008792692	0.003992625	0.004497928	0.000403273	0.005162527	0.004738019	0.002785299	0.004865022	0.001710697
21/06/2018	1141.8339	18493.8112	35.30380791	162.443098	463.5202565	12272.83997	6133.612338	14436.24176	1159.0069	1678.4164	1002.017486	2749.76	-0.012425959	-0.043676759	0.002472246	-0.001060148	-0.017565467	-0.005915143	-0.013995771	-0.018000638	-0.016203378	-0.000302442	-0.00472739	-0.006365708
22/06/2018	1149.4529	18757.47477	35.26846253	163.8892613	465.7749405	12361.09107	6275.220224	14652.85786	1177.6766	1674.2879	1020.45896	2754.88	0.006650436	0.014156181	-0.001001679	0.008863189	0.00485247	0.007165034	0.022824715	0.014893558	0.015979997	-0.002462789	0.018237033	0.001860249
25/06/2018	1136.2679	18792.00413	35.36787076	162.2597338	458.205144	12165.64685	6182.1162	14356.2861	1156.5831	1661.9769	997.6661871	2717.07	-0.01153697	0.00183914	0.002814651	-0.009992617	-0.016385561	-0.015937575	-0.01494794	-0.02044749	-0.01807346	-0.007380143	-0.022589027	-0.013819791
26/06/2018	1124.8249	18931.17079	35.44147152	161.8670989	453.0667722	12235.14956	6164.321688	14279.92165	1154.5583	1662.2899	1001.233228	2723.06	-0.010121741	0.007378345	0.002078844	-0.002422725	-0.011277482	0.005696773	-0.002882536	-0.005333432	-0.001752208	0.000188312	0.003569009	0.002202154
27/06/2018	1107.9812	18409.33385	35.89060818	159.5563872	446.4955561	12197.52762	6188.07552	14344.14538	1151.6657	1653.3572	1000.922106	2699.63	-0.015087758	-0.027952001	0.012593004	-0.014378237	-0.014610067	-0.003079644	0.003846033	0.004487401	-0.002508517	-0.005388222	-0.000310787	-0.008641521
28/06/2018	1104.3996	18631.94351	35.64152883	157.7920824	440.6024472	12195.59056	6110.773812	14104.88551	1147.3037	1650.4562	996.9868054	2716.31	-0.003237782	0.01201969	-0.006964153	-0.011119152	-0.013286459	-0.00015882	-0.012570725	-0.016820644	-0.003794748	-0.001756153	-0.003939425	0.006159615
29/06/2018	1129.7895	18872.39269	36.27608981	160.5773998	450.487161	12361.58111	6206.171274	14346.3348	1166.3822	1648.3391	1011.444359	2718.37	0.022729493	0.012822649	0.017647343	0.017497836	0.022186589	0.013518908	0.015490752	0.016973268	0.016492241	-0.00128356	0.014397111	0.000758094
03/07/2018	1120.4145	18929.45242	36.45346646	160.155688	439.3883512	12363.66124	6202.012205	14405.27181	1172.7707	1614.7951	999.0115718	2713.22	-0.003562238	0.014766351	-0.013726293	0.008024597	0.007661845	0.00016826	0.009785081	0.011258046	0.02079592	-0.000159079	0.007225484	-0.004959633
05/07/2018	1108.3058	19023.97612	37.1181795	159.6676544	431.5934506	12389.83167	6283.424088	14594.43716	1183.9643	1601.7112	1005.080109	2736.61	-0.010866163	0.004981046	0.018070307	-0.003051897	-0.01789959	-0.001274322	0.014313629	0.017576338	0.013155554	-0.009551413	0.00540068	0.008583807
06/07/2018	1111.5808	19105.57296	37.07501059	160.2557808	432.7861566	12492.77375	6302.552748	14650.50971	1192.1931	1617.4706	1010.325928	2759.82	0.002950603	0.004279986	-0.001163689	0.003676674	0.002759683	0.008274268	0.003039681	0.003834687	0.006926168	0.009791013	0.005205731	0.008445532
10/07/2018	1131.1989	19470.5662	37.6416833	162.9979377	446.0203824	12608.54857	6365.265868	14769.9173	1191.7019	1627.7249	1020.931079	2793.84	0.017494897	0.018923829	0.015168861	0.01696638	0.03012091	0.003705429	0.000225309	-0.001222997	-0.004474318	-0.002543875	0.000560993	0.00346719
11/07/2018	1121.1075	19367.56131	37.41180126	162.9554545	435.662987	12483.70466	6282.836855	14571.50205	1174.8181	1613.659	1005.782952	2774.02	-0.008961008	-0.00530433	-0.006125838	-0.00026067	-0.023495673	-0.009950875	-0.013034394	-0.01352479	-0.014269126	-0.008679002	-0.014948738	-0.007119462
12/07/2018	1131.5528	19671.74606	37.39347483	164.4733854	445.428873	12583.48777	6302.19822	14564.30443	1174.5206	1604.7724	1011.907735	2798.29	0.009273813	0.015583827	-0.000489977	0.009271888	0.022168599	0.007961293	0.003076889	-0.000494074	-0.000253263	-0.005522332	0.006071101	0.008710985
13/07/2018	1134.692	19770.36549	37.72019509	164.4070688	442.5171749	12573.92757	6321.21756	14601.17194	1176.7683	1624.013	1011.759218	2801.31	0.0027704	0.005000728	0.00869941	-0.000403287	-0.006558301	-0.000760031	0.003013345	0.002528163	0.001911888	0.011918307	-0.000146781	0.001078649
16/07/2018	1128.3298	19870.53608	37.47074329	162.6489761	441.2699412	12555.93362	6339.85196	14721.51544	1179.2619	1624.1572	1004.917743	2798.43	-0.005622762	0.005053911	-0.00663518	-0.010751121	-0.002822477	-0.001432077	0.002943577	0.008208264	0.002116782	8.88E-05	-0.006784925	-0.001028619
17/07/2018	1128.4145	20205.41533	37.11987355	164.0591273	437.9990114	12526.91287	6348.167578	14822.86488	1185.1654	1632.0756	1004.263786	2809.55	7.51E-05	0.016712619	-0.009407948	0.008632537	-0.007440146	-0.002313993	0.001310783	0.006860854	0.004993609	0.004863544	-0.000650968	0.003965783
18/07/2018	1124.263	20109.3369	36.75458716	163.0398074	434.2851728	12479.09724	6325.022584	14822.53293	1181.4454	1638.5243	1001.819942	2815.62	-0.00368584	-0.004766425	-0.009889463	-0.006232507	-0.008515255	-0.003824335	-0.003652596	-2.24E-05	-0.003143739	0.003943441	-0.002436433	0.002158158
19/07/2018	1115.6833	19948.21337	36.079942	161.628527	428.3340978	12480.58091	6277.300716	14700.87285	1172.6852	1634.9182	999.4440284	2804.49	-0.007660668	-0.008044646	-0.018525951	-0.008693729	-0.013797905	0.000118885	-0.007573539	-0.008241649	-0.007442442	-0.002203247	-0.002374415	-0.003960782
20/07/2018	1129.09	20791.55597	35.52483935	162.9566191	436.5601585	12506.05692	6299.83944	14659.17714	1179.4253	1646.3596	1006.05845	2801.83	0.011944956	0.041407357	-0.015504936	0.008183366	0.019022693	0.002039171	0.003584082	-0.002840304	0.005731124	0.006973775	0.006596298	-0.000948929
23/07/2018	1130.869	20572.93733	35.61651819	164.2088756	441.3159238	12481.63576	6301.1577	14701.90461	1172.231	1646.0488	1003.662358	2806.98	0.001574365	-0.010570451	0.002577373	0.007655224	0.010834814	-0.001954656	0.000209231	0.002910486	-0.006118515	-0.000188798	-0.002384504	0.001836397
24/07/2018	1149.318	21132.79047	36.0515035	165.1864394	447.7426779	12457.3459	6361.262814	14854.19993	1183.8349	1657.6801	1016.023091	2820.4	0.016182359	0.026849395	0.012139044	0.005935523	0.014457688	-0.001947944	0.009493535	0.010305598	0.009850313	0.007041345	0.012240408	0.004769547
25/07/2018	1159.1972	21612.21004	36.27960937	165.6170611	449.7383479	12546.42421	6343.47329	14705.23677	1174.4309	1666.074	1006.754458	2846.07	0.008558974	0.02243255	0.006307289	0.002603491	0.004447277	0.00712522	-0.002800457	-0.010078976	-0.007975394	0.005050866	-0.009164328	0.009060376
26/07/2018	1153.6128	21322.59398	36.34970103	166.476921	445.0569647	12595.27746	6421.01238	15007.29387	1183.5677	1675.7594	1008.506008	2837.44	-0.004829113	-0.013491174	0.001930121	0.005178425	-0.01046368	0.003886238	0.012149341	0.020332668	0.007749662	0.005796475	0.001738287	-0.003036858
27/07/2018	1159.3948	21491.91357	36.42296468	168.047214	440.327315	12550.87276	6407.421	14950.215	1190.4182	1686.4694	1011.93291	2818.82	0.004999562	0.007909491	0.002013494	0.009388288	-0.010683936	-0.003531733	-0.002118947	-0.00381066	0.005771322	0.006370796	0.003392238	-0.00658388
30/07/2018	1157.8322	21607.34012	36.4558554	168.9263983	440.4353805	12553.16028	6415.941448	14953.41688	1195.9108	1679.2531	1012.891994	2802.6	-0.001348681	0.005356326	0.000902614	0.005218131	0.000245391	0.000182243	0.001328895	0.000214147	0.004603397	-0.00428812	0.000947325	-0.0057708
31/07/2018	1151.5179	21099.56587	36.97183043	169.725542	440.9518985	12625.03649	6468.06168	15028.5348	1210.121	1651.5794	1018.778804	2816.29	-0.005468479	-0.023780612	0.014054195	0.004719567	0.001172057	0.005709417	0.008090733	0.005010886	0.011812284	-0.016617069	0.00579506	0.004872858
01/08/2018	1150.0458	21153.87591	37.13217546	170.088203	435.0829486	12595.5776	6430.893552	14897.25368	1189.7622	1665.9316	1004.175479	2813.36	-0.001279217	0.002570681	0.004327574	0.00213447	-0.013399096	-0.002336097	-0.005762983	-0.008773835	-0.016966899	0.008652444	-0.014437874	-0.001040917
02/08/2018	1132.5768	21156.33866	36.68776675	167.9490487	423.499475	12608.85201	6344.020466	14575.07156	1158.6513	1657.1248	987.8535303	2827.22	-0.015306377	0.000116414	-0.012040488	-0.012656492	-0.026984425	0.001053339	-0.013600784	-0.021864237	-0.026496799	-0.005300434	-0.016387626	0.004914398
03/08/2018	1140.0997	21892.30066	36.39757475	169.7691843	419.9335806	12647.49288	6349.042024	14619.14269	1163.6979	1653.3296	998.1774063	2840.35	0.006620324	0.034195446	-0.007941224	0.010779123	-0.008455717	0.003059896	0.000791229	0.003019171	0.004346123	-0.002292858	0.010396584	0.004633387
07/08/2018	1148.2412	21647.99138	36.41387456	169.9932873	426.5566428	12505.79744	6405.823862	14674.43004	1178.6672	1655.8848	1001.349896	2858.45	0.009104486	-0.006143628	0.004667062	0.002755237	0.030858727	-0.011266672	0.013123085	0.009057686	0.015129135	0.009387632	0.010098106	0.002820185
08/08/2018	1147.1147	21098.11814	36.08624149	170.9544895	420.3392654	12500.06129	6376.15191	14641.00951	1176.1279	1657.8629	1001.532932	2857.7	-0.000981547	-0.025728824	-0.009038201	0.005638428	-0.014683007	-0.000458784	-0.004642789	-0.002280064	-0.002156707	0.001193875	0.000182773	-0.000262414
09/08/2018	1151.6457	20713.70079	36.31700605	171.255046	429.163363	12589.70859	6378.758425	14695.41432	1166.1198	1653.7348	996.9204059	2853.58	0.00394213	-0.018388494	0.006374447	0.001756565	0.020775486	0.007146154	0.000408708	0.003709033	-0.008545775	-0.002493118	-0.004616104	-0.001442759
10/08/2018	1137.978	19889.87236	34.32193418	170.0900441	427.3924994	12450.62915	6203.057408	14233.33536	1124.263	1638.479	979.2335907	2833.28	-0.01193896	-0.04058468	-0.056501488	-0.006825974	-0.004134853	-0.011108546	-0.027931173	-0.03194872	-0.036554117	-0.009267873	-0.017900718	-0.007139295
13/08/2018	1119.6415	19878.5302	34.16074431	166.025869	423.60431	12371.1556	6171.668496	14092.67122	1115.143	1603.6267	977.1754499	2821.93	-0.016244459	-0.000570411	-0.004707473	-0.024184354	-0.008903005	-0.006403554	-0.005073079	-0.009931883	-0.008145062	-0.021500621	-0.002103999	-0.004014003
14/08/2018	1117.6996	20253.57778	33.46183274	167.4231394	423.2279947	12478.54359	6163.129446	14096.52712	1106.7828	1627.5842	971.9933033	2839.96	-0.0017359	0.018691194	-0.02067169	0.008380763	-0.00088876	0.008643055	-0.001384547	0.000273573	-0.007525219	0.014829078	-0.005317301	0.00636892
16/08/2018	1092.2649	19795.0679	34.064257	165.9439867	410.8644555	12337.02099	6081.83574	13913.66229	1089.8437	1608.5598	961.963159	2840.69	-0.023019214	-0.022898648	0.017843185	-0.008874075	-0.02964766	0.003701113	0.012541025	0.010397562	-0.015423137	-0.008432542	0.015011054	0.007888277
17/08/2018	1093.4905	19303.43269	33.71224579	167.4339244	405.9780144	12478.94656	6088.409763	13909.03751	1084.3071	1621.6823	962.0329226	2850.13	0.001121443	-0.025149871	-0.010387505	0.00893849	-0.011964362	0.011438371	0.001080344	-0.000332447	-0.005093126	0.008124823	7.25E-05	0.003317627
20/08/2018	1108.8799	19359.29439	33.98080319	169.5405982	411.8854145	12499.83161	6143.5603	14082.3446	1087.1977	1617.2763	969.5811325	2857.05	0.013975533	0.002889695	0.007934605	0.012503623	0.014446184	0.001672224	0.009017503	0.012383048	0.002662303	-0.002720629	0.007815483	0.002425017
21/08/2018	1113.0299	18856.38325	34.11336887	169.9070057	418.1638364	12501.5112	6220.97172	14244.6404	1113.1398	1610.4159	974.3614075	2862.96	0.00373553	-0.026321144	0.003893603	0.002158847	0.015128118	0.00013436	0.012521692	0.011458867	0.023581203	-0.004250969	0.004918134	0.002066431
23/08/2018	1112.8043	18572.28416	33.42448492	169.4656179	414.8269252	12498.49958	6275.042207	14318.10508	1111.3172	1611.4364	970.6412432	2856.98	-0.000202711	-0.01518112	-0.020400644	-0.0026012	-0.008011923	-0.004862313	-0.003426509	-0.00481612	-0.006209237	-0.007143802	-0.007995152	-0.001692663
24/08/2018	1112.001	18668.38755	33.26858896	169.5927684	417.5502056	12546.83185	6295.181	14362.76978	1120.3846	1621.491	975.0652503	2874.69	-0.000722131	0.005161218	-0.004675035	0.000750021	0.006543404	0.003859588	0.003204209	0.0031146	0.008126041	0.006220141	0.004547464	0.006179719
28/08/2018	1131.9414	18809.19177	34.36805878	171.5680851	427.7577823	12662.02679	6422.92329	14669.60882	1117.8883	1643.2437	982.6678993	2897.52	-0.000753907	-0.018211405	0.007288129	0.004056442	0.002462328	-9.01E-05	0.007671707	0.005728375	-0.007097291	0.000705927	0.007766827	0.000269232
29/08/2018	1131.0396	18957.39541	34.84792502	169.9087035	424.6793087	12675.1914	6414.55078	14646.91888	1120.9307	1642.4771	983.3412309	2914.04	-0.000797002	0.00784844	0.013865986	-0.009718931	-0.00722279	0.001039152	-0.001304386	-0.001547929	0.002717863	-0.000466625	0.000684973	0.005685236
30/08/2018	1118.267	18274.55572	34.20524733	169.4983084	419.6060589	12612.90447	6404.947752	14608.26541	1103.0605	1646.4973	977.113864	2901.13	-0.011357044	-0.03668442	-0.018614532	-0.002418308	-0.012018	-0.004926196	-0.001498191	-0.002642506	-0.016070733	0.002444654	-0.006353002	-0.004440118
31/08/2018	1114.3579	18543.53809	34.45619333	169.0528418	417.3884754	12457.20414	6299.520935	14405.36631	1090.675	1650.0727	965.1484769	2901.52	-0.003501801	0.014611683	0.007309696	-0.002631607	-0.005298932	-0.012421353	-0.016597189	-0.013986695	-0.011291819	0.002169165	-0.012321238	0.000134421
04/09/2018	1098.5405	17938.4379	34.48821524	164.824488	421.1464239	12260.12745	6177.22974	14117.4448	1102.0402	1627.8036	956.7041238	2896.72	-0.014295884	-0.033175598	0.00092892	-0.025330141	0.00896319	-0.015946775	-0.017276907	-0.015149646	0.003743978	-0.004003638	-0.01036001	-0.001655675
05/09/2018	1081.7856	18048.4233	34.00035446	163.7724778	414.5147419	12239.34016	6092.386804	13945.26077	1112.532	1612.5656	956.2898197	2888.6	-0.015369471	0.00611255	-0.014246729	-0.006403065	-0.015872034	-0.001696959	-0.013829982	-0.012271532	0.009475309	-0.00940517	-0.000433147	-0.002807107
06/09/2018	1077.922	18432.59522	33.89651022	164.1954951	412.7286368	12208.78071	6100.683456	13908.73785	1110.9	1611.1002	946.315785	2878.05	-0.003577896	0.021062248	-0.003058884	0.002579627	-0.004318216	-0.002499944	0.00136088	-0.002622456	-0.001468001	-0.000909151	-0.010484702	-0.003658974
10/09/2018	1067.7241	18641.19354	33.83887258	161.7276272	407.3196135	12198.65532	6097.488873	13869.39401	1130.3869	1605.6648	947.0320705	2877.13	-0.00950574	0.011253262	-0.001701848	-0.015144155	-0.013192155	-0.001988277	-0.000486091	-0.001564542	0.024975826	0.003325706	0.005562106	0.001896045
11/09/2018	1047.2974	17929.89817	33.42264397	159.0314517	406.272208	12247.3556	6115.458546	13854.3905	1124.9243	1597.5179	943.8930979	2887.89	-0.019316433	-0.03890423	-0.012376585	-0.016811615	-0.00257477	0.003984319	0.002942727	-0.001082357	-0.004844219	-0.005086764	-0.003320042	0.003732862
12/09/2018	1053.9869	18209.42651	33.4498045	161.1007368	404.8811647	12332.11926	6177.272605	13939.41955	1130.5722	1605.2224	950.8733864	2888.92	0.00636708	0.015469792	0.000812309	0.012927872	-0.003429794	0.006897136	0.010057095	0.006118579	0.005008132	0.004811202	0.007368	0.000356598
14/09/2018	1080.1365	18012.48687	34.38757521	164.192673	409.7075617	12286.87946	6256.619073	14172.12934	1131.6779	1627.5686	955.2459085	2904.98	0.024507401	-0.010874168	0.027649371	0.01901071	0.011850038	-0.00203014	0.010498841	0.01160952	0.001362888	0.008082559	0.002838179	0.000275427
17/09/2018	1069.1589	18418.12578	34.76361474	160.7398922	404.421784	12352.95338	6242.666177	14117.72011	1146.2476	1629.7506	959.9672096	2888.8	-0.010215157	0.022270044	0.010875973	-0.021253091	-0.012985288	0.005363192	-0.002232592	-0.003846559	0.012792252	0.001339752	0.004930324	-0.005585315
18/09/2018	1072.674	18931.96345	35.23061538	158.2166523	411.7781489	12466.16379	6274.025163	14220.8266	1152.3064	1653.5678	959.9355548	2904.31	0.003282332	0.027516405	0.013344173	-0.015822171	0.018026378	0.009122903	0.005010757	0.007276798	0.005271848	0.01450826	-3.30E-05	0.00535465
19/09/2018	1081.2795	18905.06433	35.48859884	158.8707719	417.1610586	12473.87039	6292.876458	14255.93063	1151.4778	1676.9423	964.6958035	2907.95	0.007990466	-0.001421841	0.007296026	0.004125806	0.012987648	0.000618011	0.003000152	0.002465453	-0.000719338	0.014036819	0.00494667	0.001252525
21/09/2018	1101.7564	19507.49908	36.50833051	157.7399125	427.9437271	12561.2651	6460.594503	14617.47179	1171.3988	1690.4528	980.289165	2929.67	0.018760572	0.03136912	0.028328982	-0.007143563	0.025519329	-0.000273701	0.00693017	0.007583855	0.006474824	0.008197295	0.003060638	-0.000368574
25/09/2018	1082.335	19046.61483	36.94441002	155.2741308	423.6982536	12480.30584	6452.73607	14573.63708	1179.2646	1701.9601	988.9119383	2915.56	-0.017784889	-0.023909573	0.011873883	-0.015755413	-0.009970172	-0.0039594	0.000874605	0.002268078	0.014224922	0.006784165	0.007581172	-0.001305928
26/09/2018	1090.175	19389.19812	36.87523168	155.349736	427.6043594	12461.87283	6470.291201	14537.31909	1172.1232	1698.9918	991.2990765	2905.97	0.007217489	0.017826726	-0.001874253	0.000486796	0.009176838	-0.001478059	0.002716878	-0.002495144	-0.006074219	-0.001745571	0.002410995	-0.00329467
27/09/2018	1091.2676	19955.62124	37.63118076	154.104582	424.930585	12422.09276	6486.157987	14558.34521	1156.5345	1676.5077	991.0599001	2914	0.001001723	0.028794757	0.020292885	-0.008047461	-0.006272548	-0.003197248	0.00244925	0.00144531	-0.013388771	-0.013322136	-0.000241305	0.002759466
28/09/2018	1088.3331	19817.76901	37.59916762	153.4858744	429.3669938	12416.48513	6359.264024	14176.81465	1105.6789	1687.0267	981.9036568	2913.98	-0.002692697	-0.00693191	-0.00085107	-0.004022936	0.01038619	-0.000451526	-0.019757715	-0.026556524	-0.044968498	0.006254751	-0.009281782	-6.86E-06
09/10/2018	1052.5867	23025.44934	36.49223142	140.7609471	411.4961395	12228.34555	6081.761925	13695.95107	1050.2398	1642.3994	948.870685	2880.34	-0.003458904	0.005297521	-0.009379417	-0.009433294	0.001888571	-0.008032984	-0.000306612	-0.001240413	0.009619072	-0.017688893	0.00167568	-0.001418964
10/10/2018	1051.1341	22310.26475	36.40923931	143.5847962	412.2997055	11943.81158	5987.153	13469.375	1044.6897	1651.732	946.3247311	2785.68	-0.001380982	-0.031553222	-0.00227683	0.019862734	0.001950887	-0.023543378	-0.015678437	-0.016681657	-0.005298616	0.005666213	-0.002686747	-0.033416334
11/10/2018	1019.6578	22137.67253	35.75635509	140.7985853	391.5330365	11748.06719	5910.623275	13356.79762	1027.7248	1601.3452	926.905452	2728.37	-0.030402596	-0.007766079	-0.018094552	-0.019595379	-0.051680629	-0.016524552	-0.01286472	-0.008393149	-0.016372477	-0.030980408	-0.020734211	-0.020787647
15/10/2018	1038.7397	22331.09915	36.21138884	145.1474675	388.6615828	11859.82452	5900.600567	13450.3587	1027.3465	1582.7744	925.0645419	2750.79	0.018541071	0.008699491	0.01264566	0.030419847	-0.007360898	0.002607638	0.000426033	0.008414335	0.003124661	-0.012914624	0.003595371	-0.005922539
16/10/2018	1051.0316	23119.41957	36.76396333	146.9624186	385.7893784	12041.84573	5994.013035	13645.48848	1047.2007	1588.5069	933.6663555	2809.92	0.011764007	0.034692651	0.01514443	0.012426655	-0.007417429	0.01523113	0.015707007	0.014403179	0.01914134	0.003615262	0.009255643	0.02126787
17/10/2018	1045.6736	23176.31401	36.79843737	144.6311009	387.2003541	11951.59304	5932.12735	13507.42959	1032.5169	1614.3484	926.1979694	2809.21	-0.005110887	0.002457871	0.000937273	-0.015990529	0.003650701	-0.007523149	-0.010378251	-0.010169079	-0.01412119	0.016136889	-0.008031152	-0.000252708
19/10/2018	1039.5899	22715.43316	35.67642163	143.2205859	385.4278433	11805.63187	5832.10502	13252.24301	1009.0422	1589.5489	920.9513079	2767.78	-0.005834963	-0.020086241	-0.030965369	-0.009800368	-0.004588271	0.000680335	-0.009345918	-0.006104301	-0.000818659	-0.0067191	0.000550675	-0.000361235
22/10/2018	1055.2543	23196.93496	35.07703528	142.0109762	400.4674316	11760.93094	5808.274514	13246.0764	998.8648	1586.9186	915.1483682	2755.88	0.014955472	0.020975588	-0.016943361	-0.008481649	0.038278445	-0.003793593	-0.004094461	-0.000465434	-0.010137409	-0.001656117	-0.006320963	-0.004308744
23/10/2018	1034.0755	23006.18443	35.30398965	140.5677298	391.7781517	11669.85036	5701.914582	12940.61858	986.688	1556.4942	904.8939695	2740.69	-0.02027399	-0.008257088	0.006449328	-0.010214917	-0.021936704	-0.007774478	-0.018481531	-0.023330296	-0.012265554	-0.019358164	-0.011268427	-0.005527097
24/10/2018	1032.7617	22415.07947	35.77532418	142.3585704	392.5888812	11443.03477	5641.074201	12746.14741	964.5554	1551.6275	899.7735455	2656.1	-0.001271315	-0.026029145	0.013262408	0.012659583	0.00206722	-0.019627396	-0.010727501	-0.01514203	-0.02268661	-0.003131605	-0.005674661	-0.031350832
25/10/2018	1028.6549	22718.51882	35.52633784	140.6684835	392.6766312	11413.33741	5744.87368	12908.20819	979.0396	1504.511	897.3961527	2705.57	-0.00398445	0.013446476	-0.006984055	-0.011943077	0.000223491	-0.002598608	0.018233415	0.012634341	0.014904821	-0.030836452	-0.002645709	0.018453729
26/10/2018	1021.3864	23325.45205	34.87914388	139.1960985	391.8346699	11358.1477	5635.481265	12707.10339	970.5576	1515.3794	885.7970408	2658.69	-0.007091106	0.026364728	-0.018385278	-0.010522222	-0.002146461	-0.004847275	-0.019225373	-0.015702244	-0.008701339	0.007197908	-0.013009556	-0.017479091
29/10/2018	1022.2183	23043.23113	35.3024705	142.3695891	382.5736623	11221.70135	5678.379235	12900.90979	993.4727	1494.9547	901.3504046	2641.25	0.00081415	-0.012173061	0.012063893	0.022542697	-0.023918774	-0.012085821	0.007583296	0.015136676	0.023335831	-0.013569931	0.017406238	-0.00658123
30/10/2018	1022.0663	23472.47407	34.94725198	141.4382993	386.132575	11341.2777	5661.584316	12836.01991	989.6536	1511.1968	897.3468886	2682.63	-0.000148707	0.018456352	-0.010113109	-0.006562842	0.009259553	0.01059944	-0.002962079	-0.005042561	-0.0038516	0.010806014	-0.00445158	0.015545367
31/10/2018	1039.4406	23517.39119	35.76949625	143.3442566	390.8169421	11434.54573	5764.755392	12956.29182	989.9787	1541.271	912.4379101	2711.74	0.016856321	0.00191178	0.023255632	0.013385551	0.012058503	0.008190137	0.018058955	0.009326251	0.000328445	0.019705481	0.016677531	0.010792839
01/11/2018	1054.18	23916.10879	35.96747982	144.4220684	393.3792497	11575.60361	5794.229154	13066.10762	1001.6644	1529.3041	921.4761904	2740.37	0.01408053	0.016812042	0.005519722	0.007490917	0.006534887	0.012260646	0.005099726	0.008440148	0.011734868	-0.007794605	0.0098569	0.010502453
06/11/2018	1076.2581	23651.98325	36.78428909	147.4571581	402.7926056	11647.15156	5799.927132	13124.30375	1008.6896	1546.7245	922.1144455	2755.45	0.020727089	-0.01110527	0.022455635	0.020797637	0.023647645	0.002324172	-6.09E-05	0.004163866	0.001891666	0.009897503	-0.004846493	0.006239827
07/11/2018	1077.2366	23335.11134	37.0555468	149.3647934	400.0473935	11735.97282	5901.951678	13300.91217	1028.8319	1541.5192	934.2564672	2813.89	0.000908755	-0.013487819	0.007347225	0.012853912	-0.006838779	0.007597076	0.017437735	0.013366857	0.019772018	-0.003371045	0.013081647	0.020987099
09/11/2018	1062.8691	22835.82913	36.29769465	149.2769155	391.6050777	11566.28805	5794.11855	13080.98494	1005.4872	1555.6163	926.8899306	2781.01	-0.013427109	-0.021628395	-0.020663821	-0.000588517	-0.021329147	-0.012412067	-0.011676223	-0.006691539	-0.013258677	-0.004104853	-0.011244246	-0.009241562
12/11/2018	1055.4172	22821.8012	35.80883684	147.0029914	395.5783292	11476.90444	5699.064885	12758.10816	986.2674	1554.6675	909.2465953	2726.22	-0.007035811	-0.000614484	-0.013559529	-0.015350138	0.010094942	-0.007757958	-0.016541254	-0.024992641	-0.019299965	-0.000610105	-0.019218482	-0.019898137
13/11/2018	1057.5454	22470.58932	35.17189495	148.7078353	399.5723266	11427.97372	5745.193285	12918.86694	994.7576	1522.2278	917.7207725	2722.18	0.002014423	-0.015508959	-0.017947377	0.011530608	0.010045973	-0.004272522	0.008061449	0.012521793	0.008571575	-0.021086777	0.009276836	-0.001483004
14/11/2018	1059.5438	22671.62258	35.14402818	149.4139903	396.426262	11434.16698	5725.77296	12891.59389	988.8639	1525.7952	916.1113776	2701.58	0.001887876	0.008906723	-0.000792616	0.004737367	-0.00790474	0.000541792	-0.003386	-0.002113334	-0.005942381	0.002340797	-0.001755226	-0.007596243
16/11/2018	1085.3907	23590.2324	35.61717248	151.7213767	403.6367088	11521.59039	5701.59192	12867.4986	986.652	1530.4647	903.5465381	2736.27	0.024101576	0.039718709	0.013373186	0.015324879	0.018025186	0.00434342	0.001946	0.002503591	0.005363661	-0.001888491	0.003903798	0.002220813
19/11/2018	1091.3037	23409.00932	35.97012415	153.3436205	407.6985368	11433.0223	5696.873715	12849.13586	989.0178	1541.3567	901.8543245	2690.73	0.005433022	-0.007711783	0.009860815	0.010635498	0.010012783	-0.007716839	-0.000827867	-0.001428083	0.002394936	0.007091588	-0.001874613	-0.016783147
21/11/2018	1077.2185	23044.91801	35.95173441	151.9708756	400.3708239	11375.29766	5676.54795	12828.47355	979.0131	1516.3845	903.0752579	2649.93	-0.012990781	-0.015675694	-0.000511381	-0.008992394	-0.018136844	0.013719211	0.00917268	0.014884129	0.011845826	-0.009085443	0.011661198	0.003038654
26/11/2018	1073.7493	22132.4925	35.1549651	153.1769111	388.6075115	11347.43008	5675.795774	12902.36834	1002.7921	1523.198	904.366092	2673.45	-0.003225714	-0.040398491	-0.022411465	0.007904641	-0.029821311	-2.33E-05	0.010630706	0.015341153	0.027156929	-0.005210215	0.014925228	0.015413016
27/11/2018	1078.2939	22581.36273	35.16476412	154.1147536	388.0269326	11245.45865	5644.91232	12810.95981	995.7401	1531.5996	895.5606197	2682.17	0.004223527	0.02007813	0.000278699	0.006103943	-0.001495115	-0.009026922	-0.005456113	-0.007109847	-0.007057209	0.005500607	-0.009784335	0.003256395
28/11/2018	1095.9027	23105.21383	35.65618449	155.0039313	391.799092	11405.23981	5623.088016	12749.65619	993.5369	1537.2051	894.5457211	2743.79	0.016198337	0.022933391	0.013878048	0.005753002	0.009674437	0.014108511	-0.003873683	-0.004796734	-0.002215077	0.003653218	-0.001133898	0.022714008
29/11/2018	1104.8051	23261.91106	35.82956399	158.4261454	387.1981108	11445.60452	5700.616875	12865.2945	1002.6784	1552.0762	902.6220107	2737.76	0.008090532	0.006759006	0.004850753	0.021838045	-0.011812712	0.003532889	0.013693411	0.009029031	0.009158896	0.009627621	0.008987858	-0.002200109
30/11/2018	1104.9262	23169.5651	35.90498573	159.3253387	390.190022	11426.07323	5683.952728	12787.09892	998.4676	1555.7543	890.3512637	2760.17	0.000109606	-0.003977736	0.002102802	0.005659742	0.00769738	-0.001707902	-0.002927499	-0.006096572	-0.004208395	0.00236699	-0.01368781	0.008152204
03/12/2018	1119.7742	23462.74751	36.69114055	157.68879	403.4995809	11579.8499	5727.170136	12992.65927	1020.8289	1574.7938	902.1928293	2790.37	0.013348512	0.012574383	0.02165916	-0.01032486	0.033541593	0.013368641	0.007574647	0.015947761	0.02214852	0.012163835	0.013212214	0.010881931
04/12/2018	1120.1243	23133.503	36.85778547	157.1785684	408.410805	11395.40812	5718.943794	12932.46659	1008.6695	1546.8062	895.7974976	2700.06	0.000312603	-0.014132038	0.004531547	-0.00324087	0.012098094	-0.016056032	-0.001437404	-0.004643587	-0.011982809	-0.017932054	-0.007113897	-0.032900209
06/12/2018	1081.6772	22679.38226	36.09934724	152.3786612	395.7794064	11143.68845	5426.300146	12271.5434	976.6973	1520.3731	853.6665754	2695.95	-0.034926862	-0.019825672	-0.020792088	-0.031013922	-0.031416541	-0.020123405	-0.033977038	-0.035637181	-0.030675061	-0.010896348	-0.034773269	-0.001523348
07/12/2018	1086.0325	22616.22392	36.43053327	153.8670349	396.5584077	11124.99436	5473.010123	12267.13714	982.475	1525.3399	867.1096739	2633.08	0.004018348	-0.00278872	0.009132466	0.009720205	0.001966337	-0.001678958	0.008571233	-0.000359128	0.00589812	0.003261505	0.015624776	-0.023596383
10/12/2018	1061.144	21969.13852	35.81505229	147.5797988	391.5662484	11008.50587	5418.16915	12135.71497	965.0973	1493.2574	844.3093048	2637.72	-0.023183576	-0.029028847	-0.017038989	-0.041719781	-0.01266862	-0.010526086	-0.010070799	-0.010771154	-0.017845973	-0.021257362	-0.026646565	0.001760644
11/12/2018	1065.0989	22153.1838	36.14435642	149.664762	393.7643531	10944.50828	5468.97498	12267.14233	967.2444	1475.0475	856.619694	2636.78	0.003720087	0.00834255	0.009152561	0.014028835	0.005597924	-0.005830431	0.009333246	0.010771577	0.002222279	-0.012269716	0.014475153	-0.000356432
12/12/2018	1081.867	22517.85326	35.64318173	152.2307084	395.5712092	11076.77207	5570.26197	12400.53128	990.0474	1505.4822	872.8962155	2651.07	0.015620594	0.016327248	-0.013962948	0.016999316	0.004578178	0.012012505	0.018350876	0.010814984	0.023301617	0.020423053	0.01882261	0.005404856
13/12/2018	1092.9699	22646.14175	35.80864918	153.9312049	400.8398119	11041.5076	5568.287732	12422.47637	994.1853	1509.0894	868.6043408	2650.54	0.010210418	0.005681022	0.004631589	0.011108593	0.013231056	-0.00318872	-0.000354487	0.001768126	0.004170787	0.002393177	-0.004928949	-0.000199939
14/12/2018	1080.7983	22373.03963	35.70583352	153.3884709	393.555449	10908.93938	5477.40045	12262.02145	983.4568	1490.0616	858.8349999	2599.95	-0.011198735	-0.012132849	-0.002875382	-0.003532052	-0.018339906	-0.012079009	-0.01645698	-0.013000644	-0.010849896	-0.012688961	-0.011310898	-0.019271179
17/12/2018	1079.3205	22086.93696	35.51104334	155.3656813	394.4266037	10719.19546	5443.532567	12216.75202	973.6299	1497.7098	856.2172649	2545.94	-0.001368258	-0.0128703	-0.005470351	0.012807843	0.002211104	-0.017546477	-0.006202399	-0.003698672	-0.01004246	0.00511968	-0.003052661	-0.020992281
18/12/2018	1075.7959	22211.23506	35.27862169	158.0798092	391.2616498	10715.6905	5408.716816	12219.91055	973.6002	1473.8385	849.6280326	2546.16	-0.003270917	0.005611899	-0.006566565	0.017318455	-0.008056557	-0.000327033	-0.006416342	0.000258508	-3.05E-05	-0.016066919	-0.007725513	8.64E-05
19/12/2018	1078.2549	22021.77668	35.33696704	159.771927	386.9667232	10605.24907	5448.681725	12278.8625	992.9164	1472.0278	859.2105769	2506.96	0.002283141	-0.008566432	0.001652478	0.010647315	-0.011037814	-0.010359995	0.007361817	0.004812655	0.019645724	-0.001229316	0.011215389	-0.015515478
20/12/2018	1074.6636	22182.43757	35.0589536	160.4356013	385.6100583	10479.26639	5373.335946	12150.77061	974.6342	1443.6353	849.7218823	2467.42	-0.003336219	0.007269062	-0.007898608	0.004145282	-0.003512056	-0.011950398	-0.013924759	-0.010486696	-0.01858425	-0.01947646	-0.011104935	-0.015897793
27/12/2018	1057.0349	21730.6685	33.79196214	156.767203	378.7116636	10384.29001	5231.838597	11811.04393	951.3772	1440.418	833.482472	2488.83	-0.000701056	0.001967137	0.006119221	0.002481541	-0.000916325	0.023737583	-0.008743873	-0.027260047	-0.017331592	0.042672837	-0.01452629	0.008526178
28/12/2018	1071.0727	22683.51013	34.24259759	158.5010989	379.6842082	10428.21528	5359.028796	12094.23278	969.2114	1438.1866	855.0346825	2485.74	0.013192945	0.042913677	0.013247445	0.010999605	0.002564743	0.004221052	0.024019999	0.02369369	0.018572132	-0.001550335	0.02552936	-0.001242319
04/01/2019	1087.7542	24410.16107	34.61504161	157.4274796	383.5986389	10758.10589	5401.737936	12278.39691	993.9041	1446.3863	871.2101896	2531.94	0.013529721	0.004502928	0.012923373	0.011748126	0.021795288	0.021698722	0.031713303	0.037978498	0.030312631	0.005685224	0.029851303	0.033759378
08/01/2019	1092.6209	24736.42252	34.37324695	157.265963	385.9987318	10987.09847	5460.62088	12359.75312	1003.7839	1484.9997	876.9554065	2574.41	0.004464102	0.013277271	-0.007009759	-0.001026501	0.006237289	0.00844419	0.0109617	0.004775604	-0.001021013	0.002078253	0.007057657	0.009648598
09/01/2019	1108.8282	25350.15165	34.72479136	157.3710292	390.134916	11197.88972	5513.95589	12478.29806	1017.1441	1507.4436	882.8408913	2584.96	0.014724477	0.024507959	0.010175323	0.000667857	0.010658534	0.019003624	0.009719815	0.009545503	0.013222039	0.015000666	0.00668885	0.004089652
10/01/2019	1113.4295	25445.1066	36.28753941	157.0348468	391.4945345	11261.51579	5543.32881	12598.05406	1023.4513	1495.4649	886.7825277	2596.64	0.00414111	0.003738737	0.044020535	-0.002138526	0.003478937	0.005665888	0.005312876	0.009551383	0.006181745	-0.007978108	0.004454782	0.004508268
11/01/2019	1113.7527	25218.99671	36.56045049	156.3184216	395.797561	11267.19964	5514.319422	12556.50762	1017.785	1500.8091	887.7616587	2596.26	0.000290232	-0.008925901	0.007492653	-0.004572644	0.010931316	0.000504587	-0.005246948	-0.003303296	-0.005551846	0.003567234	0.00110353	-0.000146354
15/01/2019	1117.509	25388.90029	36.30714966	156.214913	398.1283082	11341.98703	5467.720608	12442.7809	1004.9426	1510.7064	885.4134223	2610.3	0.011618098	0.001254215	-0.004351547	0.0090316	0.01451716	0.004939365	0.001148337	-0.000457277	-0.005321048	0.006572993	-0.000497928	0.010664642
16/01/2019	1119.0719	25378.5745	36.29289526	156.2246784	398.0162708	11406.44626	5478.951786	12449.58924	1017.5565	1501.6503	883.2940361	2616.1	0.00139758	-0.000406788	-0.000392683	6.25E-05	-0.00028145	0.00566715	0.002051981	0.000547022	0.01247374	-0.006012653	-0.002396538	0.002219502
17/01/2019	1118.5657	25367.42843	36.66233784	156.5490783	395.8195406	11442.1694	5463.664052	12442.85935	1015.8642	1504.01	883.8672085	2635.96	-0.000452441	-0.000439289	0.010128012	0.002074343	-0.005534484	0.003126944	-0.002794166	-0.000540717	-0.001664486	0.001570171	0.000648693	0.007562783
18/01/2019	1128.3057	25637.4223	37.22860523	156.2146064	401.0236718	11541.34992	5559.535386	12776.55671	1025.8058	1508.88	901.5498338	2670.71	0.008669887	0.010587087	0.015327412	-0.002138816	0.013062056	0.008630631	0.017394905	0.026465072	0.009738771	0.003232779	0.019808485	0.013096913
22/01/2019	1121.0223	25285.38232	37.20017359	155.8446683	396.7808713	11419.61019	5503.885562	12591.71089	1010.9063	1511.0144	895.6786309	2632.9	-0.00647609	-0.013826638	-0.000763996	-0.002370949	-0.010636291	-0.011101024	-0.004873034	-0.004851692	-0.00989542	-0.004522672	-0.004204413	-0.014258454
23/01/2019	1122.1738	25416.13014	37.43792252	154.7528134	398.2200445	11393.71441	5502.059946	12585.01952	1013.4358	1499.3574	896.0375119	2638.7	0.00102666	0.005157563	0.006370734	-0.007030703	0.003620561	-0.002270234	-0.000331751	-0.000531552	0.002499085	-0.007744597	0.0004006	0.002200471
24/01/2019	1130.3826	25832.32572	37.42865413	155.3601419	399.5114669	11445.41982	5525.289836	12622.73714	1018.8191	1505.1972	891.98486	2642.33	0.007288462	0.016242625	-0.000247598	0.003916826	0.00323774	0.004527798	0.004213147	0.002992543	0.005297871	0.003887303	-0.004533119	0.001374732
28/01/2019	1131.7262	25334.82335	37.57467725	152.3203537	403.2787863	11597.75264	5581.780644	12799.93196	1030.9069	1512.3991	889.8304283	2643.85	0.001187918	-0.019446776	0.003893782	-0.019760025	0.009385632	0.000515998	-0.001263087	-3.02E-05	-0.004903147	-0.003078767	-0.009965844	-0.007877809
29/01/2019	1134.5165	25594.59684	37.89397846	152.1409108	403.3668454	11656.21891	5628.967196	12814.14763	1033.8875	1513.5956	899.9801735	2640	0.002462491	0.010201402	0.008461874	-0.001178757	0.000218334	0.005028508	0.008418141	0.001109989	0.002887069	0.000790814	0.011341819	-0.001457271
30/01/2019	1139.1472	26110.7489	37.86274593	152.143619	401.542008	11737.83354	5685.653204	12779.51921	1037.0415	1503.578	908.5238983	2681.05	0.004073343	0.019965797	-0.000824548	1.78E-05	-0.004534279	0.006977411	0.010020041	-0.002706016	0.003045978	-0.006640411	0.009448459	0.015429592
31/01/2019	1157.3978	26671.52481	38.14144605	154.6547002	403.7560307	11823.34145	5735.636736	12835.65728	1034.9416	1530.515	918.1824983	2704.1	0.015894297	0.021249445	0.007333842	0.016369955	0.005498656	0.007258406	0.008752751	0.004383195	-0.002026948	0.017756679	0.010574978	0.008560631
01/02/2019	1162.5033	26671.73694	38.58305907	155.2458888	407.078445	11841.39748	5757.593146	12825.33509	1023.274	1520.0631	920.9715626	2706.53	0.004401488	7.95E-06	0.011511782	0.003815348	0.008195095	0.001525986	0.00382076	-0.000804505	-0.011337709	-0.006852433	0.003032988	0.000898232
12/02/2019	1156.0571	25787.2523	38.58727192	155.3024829	413.2917446	11807.1407	5711.65296	12568.01997	1027.3606	1511.6593	921.2864884	2744.73	0.00603135	0.020967155	0.015402606	0.001597843	0.009585025	0.008160082	0.007166958	0.008920956	0.014305615	0.014095415	0.001791627	0.012807878
13/02/2019	1156.5941	25712.93663	37.82654414	154.241113	421.2599059	11802.66616	5736.462235	12624.54221	1034.9556	1522.2051	927.7265715	2753.03	0.000464402	-0.002886037	-0.019911397	-0.006857671	0.01909625	-0.000379041	0.004334218	0.004487224	0.007365538	0.006952086	0.006965996	0.003019414
14/02/2019	1154.6125	25962.19903	37.46777855	152.9749401	420.3655308	11803.26365	5704.447536	12495.97537	1027.1628	1524.7953	922.7067833	2745.73	-0.001714776	0.009647361	-0.009529757	-0.008242929	-0.002125353	5.06E-05	-0.005596545	-0.010236092	-0.007558089	0.001700164	-0.005425541	-0.002655146
15/02/2019	1143.2576	26250.5141	37.42187371	151.969576	414.8963941	11938.97181	5802.49194	12723.5748	1045.8746	1515.2306	931.7493696	2775.6	-0.009883059	0.011043977	-0.001225933	-0.006593775	-0.013095808	0.011431917	0.01704133	0.018049934	0.018053035	-0.006292533	0.009752356	0.010819962
19/02/2019	1147.2391	26250.34271	37.11186922	150.1850015	426.5058546	12039.15999	5828.291288	12772.62177	1053.6518	1542.4151	937.0765098	2779.76	0.003476542	-6.53E-06	-0.008318548	-0.011812465	0.027597258	0.008356679	-0.004558826	-0.002120414	-0.003176362	0.003087004	0.002542825	0.001497653
20/02/2019	1156.2164	26024.96428	37.57911369	152.6971745	430.1667118	12173.46799	5893.24649	12932.11437	1058.2317	1546.4255	946.1034301	2784.7	0.007794677	-0.008622803	0.012511566	0.016588831	0.008546741	0.011094159	0.011083165	0.012409748	0.004337273	0.002596704	0.009586964	0.001775555
21/02/2019	1160.6584	25785.34529	37.50911068	153.6260104	428.973516	12125.53804	5899.663294	12969.99211	1052.9619	1547.9876	937.8391914	2774.88	0.00383448	-0.009249923	-0.001864554	0.006064436	-0.002777653	-0.003945018	0.001088248	0.002924686	-0.004992257	0.001009626	-0.008773401	-0.003532645
22/02/2019	1169.1549	26153.73928	37.97110471	153.7689332	436.9908881	12155.93259	5906.950125	12975.84525	1056.8427	1543.0379	940.0866428	2792.67	0.00729375	0.014185855	0.012241613	0.000929897	0.018517161	0.002503519	0.001234364	0.000451181	0.003678828	-0.003202629	0.002393548	0.006390624
25/02/2019	1177.7299	26082.2649	38.07729234	155.4074756	463.6568588	12188.42417	5940.765675	13064.37034	1066.1812	1552.0038	940.2843649	2796.11	0.007307592	-0.002736596	0.002792635	0.0105995	0.059232406	0.002669333	0.005708382	0.006799132	0.008797414	0.005793735	0.000210301	0.001231038
26/02/2019	1171.2891	25963.63588	38.21772589	154.3064445	460.0462504	12177.27169	5951.709792	13111.49152	1067.8186	1550.2415	949.3978176	2793.9	-0.005483835	-0.004558639	0.003681334	-0.007110018	-0.007817721	-0.000915424	0.001840512	0.003600357	0.001534583	-0.001136145	0.009645562	-0.000790696
27/02/2019	1166.1275	26054.22245	37.95669494	153.7867935	463.02231	12228.45188	5949.58351	13079.47394	1073.2466	1551.0676	949.4877499	2792.38	-0.004416507	0.003482906	-0.006853533	-0.003373339	0.00644821	0.00419412	-0.000357319	-0.002444934	0.005070384	0.000532743	9.47E-05	-0.00054419
28/02/2019	1155.9647	25569.61907	37.79475949	154.6741232	460.7908348	12148.99385	5982.589048	13146.25462	1083.1769	1533.2424	944.6726581	2784.49	-0.008753197	-0.018774954	-0.004275448	0.005753287	-0.004831019	-0.006519003	0.005532207	0.005092772	0.009210037	-0.011558759	-0.005084155	-0.002829546
01/03/2019	1162.7155	25008.26086	37.60857193	155.7402325	467.6186566	12117.8356	5993.365777	13206.19234	1084.5857	1532.7204	942.1116595	2803.69	0.005822984	-0.022198687	-0.004938454	0.00686897	0.014708908	-0.002567972	0.001799728	0.004548938	0.001299774	-0.000340513	-0.002714672	0.006871674
06/03/2019	1182.7019	24599.70496	37.90311305	160.0592847	484.1966954	11991.11028	5978.999705	13099.81572	1087.2051	1534.2607	947.8318418	2771.45	0.017043349	-0.016471755	0.007801246	0.027354833	0.034838092	-0.005260642	-0.003766223	-0.004973987	0.007619612	-0.001073687	0.003885517	-0.006545491
07/03/2019	1171.1838	24514.12795	37.61432499	160.6557573	484.9148553	11948.5861	5937.472632	12981.71238	1071.313	1524.4532	939.0479094	2748.93	-0.009786535	-0.003484847	-0.007648286	0.003719646	0.0014821	-0.003552612	-0.006969721	-0.009056535	-0.014725276	-0.006412848	-0.009310605	-0.008158904
11/03/2019	1175.7255	25489.26621	37.38277804	162.8431013	471.4353484	12007.03742	5921.045424	12979.48891	1066.6665	1510.4058	934.9072572	2783.3	0.003870372	0.039007828	-0.006174843	0.013523246	-0.028191346	0.007451169	0.00857746	0.009405079	0.004211387	0.005147275	0.008901685	0.014559543
12/03/2019	1190.7679	25659.13812	37.35454316	165.137627	477.7529607	12062.08701	5942.206875	12993.50167	1070.7439	1530.4743	939.3276473	2791.52	0.012712989	0.00664234	-0.000755576	0.013992061	0.013311807	0.004574299	0.003567567	0.001079026	0.003815276	0.013199331	0.004717016	0.002948976
13/03/2019	1191.7594	25849.114	37.5658761	165.6351753	472.6267202	12119.14303	5997.801314	13080.29502	1080.8472	1520.1025	947.3152035	2810.92	0.00083231	0.007376556	0.005641546	0.003008401	-0.010787878	0.004719042	0.009312362	0.00665754	0.009391538	-0.006799921	0.008467531	0.006925582
14/03/2019	1189.5344	25729.2219	37.47259449	165.8546959	465.6131856	12071.39641	6042.57651	13088.04736	1088.0338	1509.9276	956.4442727	2808.48	-0.001868733	-0.004648941	-0.002486236	0.001324449	-0.014950686	-0.00394755	0.007437541	0.000592498	0.006627036	-0.006716064	0.009590644	-0.00086842
15/03/2019	1199.5465	25856.58694	37.86927331	167.9391672	471.371229	12097.39919	6112.335856	13214.17825	1097.9131	1525.354	961.8077988	2822.48	0.008381599	0.004937998	0.0105302	0.012489735	0.01229074	0.002151765	0.011478505	0.009590964	0.009038982	0.010164812	0.005592112	0.004972519
18/03/2019	1217.441	26239.61373	37.96539596	169.6892978	483.1146077	12177.87186	6143.020767	13229.59739	1108.5841	1537.7715	965.765923	2832.94	0.014807546	0.014704861	0.00253506	0.010367291	0.024607953	0.006630036	0.005007602	0.001166183	0.009672419	0.008107776	0.004106852	0.003699111
19/03/2019	1219.4978	26374.73715	38.55424668	169.5560325	482.3277938	12178.82937	6162.73722	13389.27608	1116.7058	1535.2324	973.3875419	2832.57	0.00168802	0.005136383	0.015391142	-0.000785657	-0.001629955	7.86E-05	0.00320443	0.011997547	0.007299486	-0.00165252	0.00786081	-0.000130615
20/03/2019	1212.3464	25872.53127	38.93592177	169.741835	483.5203978	12140.54216	6111.472164	13175.05671	1112.8069	1539.2988	964.2084175	2824.23	-0.005881479	-0.019224789	0.009851009	0.001095218	0.002469549	-0.003148703	-0.008353345	-0.016128695	-0.003497539	0.002645218	-0.009474827	-0.002948666
22/03/2019	1188.8997	24151.07441	39.1060839	168.3680214	484.3286425	11997.11431	5956.063584	12843.78493	1094.9677	1565.1355	954.0620707	2800.71	-0.019529398	-0.068852969	0.00436079	-0.008126478	0.001670188	-0.012964708	-0.027952067	-0.023709203	-0.019078775	0.016645414	-0.009631883	-0.019156854
25/03/2019	1173.9488	24160.24196	39.16528803	166.9416674	474.8266711	11971.57973	5957.6748	12850.08112	1095.6279	1522.604	949.2582668	2798.36	-0.012655149	0.00037952	0.001512792	-0.008507733	-0.019813855	-0.002130662	0.00027048	0.000490093	0.000602758	-0.027550375	-0.005047825	-0.000839425
26/03/2019	1180.5943	24663.41123	38.95592665	168.9195634	467.4660004	12068.69864	5992.562758	12893.73487	1095.979	1555.3476	953.002664	2818.46	0.005644847	0.020612431	-0.005359924	0.011778191	-0.015623215	0.008079726	0.005838889	0.0033914	0.000320404	0.021277031	0.003936791	0.007157105
27/03/2019	1171.9991	23334.02732	38.76493533	167.7094974	470.7705296	12026.63635	5969.726364	12858.98094	1094.6666	1550.0232	948.8659292	2805.37	-0.007307033	-0.055408123	-0.004914812	-0.007189345	0.007044157	-0.003491326	-0.003818069	-0.002699051	-0.001198186	-0.003429159	-0.004350186	-0.004655199
28/03/2019	1178.5499	23788.13478	38.5865232	169.0326362	465.4773281	12030.3001	5941.658572	12820.10989	1088.6301	1522.1389	947.7279814	2815.44	0.005573861	0.019274222	-0.004613034	0.007858509	-0.011307386	0.00030459	-0.004712776	-0.00302745	-0.005529725	-0.018153382	-0.001199991	0.003583117
29/03/2019	1193.3265	24487.87342	38.53478022	170.4237857	482.3792855	12049.75679	6011.320455	12949.50594	1098.92	1528.5514	950.1053863	2834.4	0.012460001	0.028991115	-0.00134186	0.008196382	0.035667313	0.001616001	0.011656119	0.010042613	0.009407762	0.004203973	0.00250539	0.00671172
01/04/2019	1206.074	24833.74699	38.94742696	170.6948464	494.7654369	12167.69888	6073.653508	13125.88396	1108.1336	1543.9375	962.9066715	2867.19	0.010625671	0.014025461	0.010651494	0.001589246	0.025353081	0.009740332	0.010315886	0.01352852	0.008349279	0.010015482	0.013383581	0.011502182
02/04/2019	1208.0741	24674.52015	38.64051876	172.5216127	495.1399243	12188.15198	6074.2864	13165.3648	1104.228	1538.7323	964.7969276	2867.24	0.001656982	-0.006432356	-0.007911275	0.010645081	0.000756613	0.001679523	0.000104197	0.003003347	-0.00353071	-0.003377076	0.001961149	1.74E-05
03/04/2019	1217.3889	24586.02763	38.67755366	172.3720602	502.1600245	12218.44791	6148.695513	13440.33192	1120.6208	1545.8951	976.5952577	2873.4	0.007680881	-0.003592839	0.000957988	-0.000867238	0.014078445	0.002482603	0.01217543	0.020670529	0.014736369	0.0046442	0.012154654	0.002146103
04/04/2019	1213.8601	24880.66649	38.9095803	169.9412531	506.2874909	12212.03114	6129.83722	13449.34842	1116.8646	1543.2004	969.9143322	2879.39	-0.002902872	0.011912757	0.005981078	-0.014202474	0.008185829	-0.000525308	-0.003071753	0.000670629	-0.003357522	-0.001744654	-0.006864545	0.002082469
08/04/2019	1219.312	25189.31315	39.14049218	168.8605103	505.8337716	12313.16323	6153.563788	13454.03964	1124.0992	1545.2388	972.0261315	2895.77	0.004481318	0.012328768	0.005917036	-0.006379816	-0.000896571	0.005246612	0.00034918	-0.002710196	0.003421738	-0.000400052	0.000389821	0.001046902
09/04/2019	1225.7902	24971.93724	39.33110736	170.5605145	505.5766448	12268.28627	6130.650834	13363.88779	1120.1916	1547.7142	970.6828454	2878.2	0.005298932	-0.008667139	0.004858205	0.010017166	-0.000508452	-0.00365129	-0.003730475	-0.006723278	-0.003482262	0.001600671	-0.0013829	-0.006085953
10/04/2019	1226.4562	25025.6768	39.80727608	169.8317806	505.5582695	12303.98469	6146.919652	13428.67589	1117.4705	1540.1518	972.6342648	2888.21	0.000543175	0.002149686	0.01203397	-0.004281736	-3.63E-05	0.002905588	0.00265017	0.004836284	-0.002432093	-0.00489815	0.002008339	0.003471834
11/04/2019	1217.6721	24678.27378	39.41236351	170.5139827	497.3497349	12258.5364	6179.115008	13443.80928	1119.5795	1531.5819	971.9797511	2888.32	-0.007187951	-0.013979117	-0.00997015	0.004008882	-0.016369832	-0.003700625	0.005223972	0.001126311	0.001885519	-0.00557986	-0.000673155	3.81E-05
12/04/2019	1214.859	24009.87539	39.74776045	170.7422515	497.897741	12364.41594	6229.60667	13585.12075	1131.2193	1524.562	974.3431052	2907.41	-0.002312901	-0.027458032	0.008473937	0.001337815	0.001101246	0.008600121	0.008138137	0.010456408	0.010342909	-0.004593967	0.002428534	0.006587632
15/04/2019	1212.5196	24035.67795	39.4487663	170.780704	496.3211589	12367.42549	6232.026249	13598.54276	1132.9153	1544.8941	976.1091341	2905.58	-0.001927512	0.001074087	-0.007550724	0.000225183	-0.003171502	0.000243375	0.000388325	0.000987506	0.001498144	0.013248209	0.001810892	-0.000629624
16/04/2019	1222.7442	24243.97584	39.84379013	171.779737	507.957233	12351.02163	6250.161435	13680.54226	1132.4944	1544.5146	976.4794356	2907.06	0.008397168	0.00862886	0.009963788	0.005832757	0.023174042	-0.001327257	0.002905772	0.006011913	-0.000371588	-0.000245678	0.000379293	0.000509235
18/04/2019	1218.0772	24024.75678	40.04691532	171.6774959	507.633372	12414.29532	6277.9275	13750.18875	1127.5508	1535.167	974.4878914	2905.03	-0.003824127	-0.009083336	0.005085088	-0.000595364	-0.000637779	0.00039272	-0.001419924	0.001164614	-0.007959806	-0.008085429	-0.001053867	0.00157782
23/04/2019	1211.2639	24325.62574	40.56501427	168.3989456	498.607619	12420.38596	6287.855405	13758.831	1123.0118	1542.96	974.0792298	2933.68	-0.001311076	0.008779292	0.003786791	-0.005126476	-0.00705811	0.000462054	0.001580149	0.000628321	-0.004033664	0.00310353	-0.000419448	0.008802364
24/04/2019	1210.6444	23985.01779	40.42993795	169.9288409	499.1464869	12309.10575	6250.205654	13801.82104	1114.6764	1534.442	968.9732849	2927.25	-0.00051158	-0.014100975	-0.003335429	0.009043926	0.001080162	-0.008999858	-0.006005692	0.003119671	-0.007450045	-0.005535852	-0.005255603	-0.002194192
25/04/2019	1198.3911	24306.94074	40.02732112	167.7064815	484.9218041	12284.96257	6181.796341	13661.93598	1109.3766	1546.5395	960.1378022	2926.17	-0.010172873	0.01333256	-0.0100083	-0.013164449	-0.028911964	-0.001963334	-0.011005469	-0.010186973	-0.004765903	0.007853057	-0.009160224	-0.000369015
26/04/2019	1204.6543	24456.42694	39.63734976	169.7696985	479.8841266	12342.83804	6200.368488	13710.48989	1111.5521	1542.9202	961.197042	2939.88	0.005212731	0.006131105	-0.009790399	0.012227486	-0.010442977	0.00470002	0.002999825	0.003547655	0.001959091	-0.002343	0.001102608	0.004674363
07/05/2019	1175.9356	23669.96765	39.26073314	167.2578162	452.7816677	12138.43129	6035.146375	13525.72969	1085.8816	1541.5277	946.5887582	2884.05	-0.003139202	-0.012986801	-0.016522551	-0.008529764	0.006384997	-0.00974737	-0.017386518	-0.017177648	-0.01108868	-0.000902917	-0.022203859	-0.016649515
08/05/2019	1169.6712	24299.48654	39.01506672	164.5684923	446.9960977	12176.88995	6068.784318	13643.95759	1085.2266	1518.6442	945.8051413	2879.42	-0.005341402	0.026248163	-0.006276965	-0.016209581	-0.012860175	0.00316333	0.005558199	0.008702981	-0.000603379	-0.014955975	-0.000828175	-0.001606671
10/05/2019	1154.4638	23817.45041	38.55465462	162.74589	451.1243326	12146.03518	5982.71512	13543.18909	1073.9715	1503.6367	940.5266555	2881.4	-0.01308669	-0.020036698	-0.011871063	-0.011136823	0.009193119	0.003348759	0.005984247	0.01044933	0.004347728	-0.001469156	0.003851957	0.003713418
13/05/2019	1140.4788	22996.6004	38.46267057	159.4421155	442.1902314	12033.44728	5917.759965	13355.29293	1059.2055	1502.2715	931.328139	2811.87	-0.01218782	-0.035072126	-0.00238866	-0.020509083	-0.020002806	-0.009312748	-0.010916505	-0.013970991	-0.013844361	-0.000908345	-0.009828316	-0.024426545
14/05/2019	1132.3059	23147.52796	39.13728821	160.7539054	438.856763	12090.3779	5996.19951	13461.79261	1070.2012	1490.1735	934.7434141	2834.41	-0.007192001	0.006541595	0.0173875	0.008193714	-0.007567098	0.004719876	0.013167861	0.007942716	0.010327569	-0.00808574	0.003660394	0.00798406
15/05/2019	1133.1245	22889.83711	39.11923565	159.9570461	447.425746	12131.54412	6010.034958	13530.94913	1066.3691	1500.7093	939.0368654	2850.96	0.000722688	-0.011194974	-0.000461369	-0.00496934	0.019337514	0.003399091	0.002304712	0.005124094	-0.003587155	0.007045307	0.004582671	0.005821977
16/05/2019	1130.5881	22430.41485	39.80190874	161.9237467	449.999581	12235.92529	6103.517633	13791.30751	1078.3076	1489.1134	940.6860499	2876.32	-0.002240921	-0.020275174	0.017300563	0.012220208	0.005736058	0.008567308	0.015434701	0.019058913	0.011133262	-0.007756954	0.001754711	0.00885592
17/05/2019	1121.403	22034.89875	39.9239155	163.6044984	436.5931834	12178.31155	6075.590556	13673.34377	1074.0207	1503.9679	936.2962809	2859.53	-0.00815736	-0.01779034	0.003060661	0.010326395	-0.030244821	-0.004719693	-0.004586071	-0.008590276	-0.003983505	0.009925973	-0.004677483	-0.005854424
21/05/2019	1135.4755	23154.02504	40.57340189	169.120366	440.689698	12246.6786	6010.711906	13553.32687	1054.7456	1492.357	937.4975213	2864.36	0.004415288	0.03324394	0.019530205	-0.010431312	0.013612846	0.005598137	0.004464407	0.007912558	0.00976283	-0.00841688	0.007434581	0.008459905
22/05/2019	1138.0509	23458.21255	40.88665142	169.4631805	438.7662042	12175.50336	6008.858558	13593.69945	1046.4276	1492.023	929.7975063	2856.27	0.002265556	0.013052016	0.007690913	0.002024993	-0.004374288	-0.005828754	-0.000308388	0.002974368	-0.007917523	-0.000223832	-0.008247287	-0.002828362
23/05/2019	1118.6217	23181.93779	40.65179863	167.9177623	431.8589635	11993.32987	5882.918043	13313.7895	1024.4738	1495.5542	916.1140861	2822.24	-0.01721976	-0.011847217	-0.005760557	-0.00916133	-0.015867645	-0.01507536	-0.021181902	-0.020806107	-0.021202963	0.002363923	-0.014825922	-0.011985682
24/05/2019	1127.9701	23221.75649	40.61385024	171.7542411	432.970241	12069.63635	5947.579737	13436.75045	1041.4223	1501.1481	923.688473	2826.06	0.008322343	0.001716187	-0.000933934	0.022590275	0.002569937	0.006342255	0.010931465	0.009193221	0.01640826	0.003733375	0.008233959	0.00135262
28/05/2019	1139.5071	23935.42908	40.48455252	172.8756525	441.0151709	12092.79513	5945.962648	13460.67436	1029.2258	1507.7303	922.0079697	2802.39	0.010176155	0.030270131	-0.003188665	0.00650794	0.018410278	-0.005614723	-0.00494957	-0.004198467	-0.006705245	0.002638099	-0.001820997	-0.008410891
29/05/2019	1137.2953	24164.59386	40.92306405	171.3284034	441.8259691	11936.85807	5825.797072	13206.26084	1013.1523	1496.6299	906.9832953	2783.02	-0.001942901	0.009528749	0.010773335	-0.008990362	0.001836793	-0.012978901	-0.020416616	-0.019081401	-0.01574031	-0.00738956	-0.016429835	-0.006935956
30/05/2019	1145.2613	24537.94597	40.97343333	172.2538684	440.6323753	11917.07281	5844.136394	13251.77587	1009.3537	1485.831	909.3187174	2788.86	0.006979921	0.015332236	0.001230072	0.005387165	-0.002705158	-0.001658869	0.003143006	0.003440549	-0.003756334	-0.007241635	0.002571624	0.002096241
31/05/2019	1147.7685	24624.48482	40.96833148	172.5306026	439.4160932	11855.9104	5807.028213	13076.59928	1005.4507	1483.4792	902.6927685	2752.06	0.002186802	0.003520531	-0.000124524	0.001605259	-0.002764127	-0.005145551	-0.006369888	-0.013307253	-0.003874326	-0.001584072	-0.007313396	-0.013283188
03/06/2019	1158.7991	24877.04615	41.7526467	176.0050822	438.2766376	11890.04454	5862.57301	13190.25798	1014.6137	1473.5601	907.981112	2744.45	0.009564588	0.010204271	0.018963478	0.019938244	-0.002596481	0.002874946	0.009519643	0.008654207	0.00907205	-0.00670883	0.005841315	-0.002769032
04/06/2019	1152.219	25158.31245	41.28292861	175.0346899	433.9158397	12051.76681	5923.631544	13460.38355	1034.7019	1474.5285	915.7790234	2803.27	-0.005694562	0.01124282	-0.01131378	-0.005528688	-0.009999706	0.013509816	0.01036111	0.020272294	0.019605417	0.000656968	0.008551518	0.021205902
06/06/2019	1146.8871	25102.61343	41.89296468	172.3148693	428.4498424	12130.21378	5946.679238	13466.40752	1036.173	1501.5158	923.6727182	2843.49	-0.004638246	-0.002216395	0.014668842	-0.015660744	-0.01267692	0.002651167	-0.001768358	-0.001513015	0.001810506	-0.004524765	0.004336021	0.00611681
11/06/2019	1172.9377	25596.85471	42.4705866	173.56215	443.347468	12237.35502	6122.3654	13760.37692	1059.8576	1530.5187	941.6045884	2885.72	0.010854152	0.018458848	0.007148526	0.005934722	0.028706714	0.001173374	0.00648945	0.013286648	0.005067175	0.004569729	0.00513173	-0.000349938
13/06/2019	1163.0829	25704.91334	42.75479805	172.5577261	440.4225284	12187.97658	6068.548707	13737.64054	1056.7404	1513.1802	935.0024842	2891.64	-0.008437304	0.004212673	0.006669668	-0.005803924	-0.006619257	-0.000836891	-0.002875169	0.001388107	0.004029055	-0.008479129	-0.003749693	0.004089078
14/06/2019	1150.8511	25261.54599	42.38311409	170.5248547	435.953348	12179.23795	6046.62393	13626.5946	1051.2917	1519.4514	926.6883572	2886.98	-0.010572397	-0.017398836	-0.008731394	-0.011850763	-0.01019932	-0.000717245	-0.003619396	-0.008116182	-0.005169477	0.00413582	-0.008931861	-0.001612842
17/06/2019	1143.0699	25101.11334	42.43674786	167.8873742	436.7459743	12197.69523	6056.19323	13577.21019	1051.1254	1508.9181	925.0091495	2889.67	-0.006784218	-0.006371117	0.001264651	-0.015587699	0.001816494	0.001514324	0.001581335	-0.003630703	-0.000158199	-0.006956445	-0.001813696	0.000931336
18/06/2019	1154.9099	25749.09727	42.93759047	168.6881219	437.0326593	12321.4499	6163.734951	13795.52872	1070.723	1500.5725	935.2963835	2917.75	0.010304794	0.025487368	0.011732995	0.004758215	0.000656196	0.010094619	0.017601494	0.015951869	0.018472722	-0.005546202	0.011059838	0.009670463
19/06/2019	1170.0175	25904.8063	42.88663127	168.7039229	442.6218974	12374.87072	6184.526915	13794.16957	1078.1314	1527.3322	935.363778	2926.46	0.012996374	0.006028954	-0.001187525	9.37E-05	0.012707973	0.004326223	0.003367597	-9.85E-05	0.006895236	0.017675851	7.21E-05	0.00298073
21/06/2019	1188.6976	26668.57681	43.56097476	169.706569	457.3745893	12507.89434	6255.858228	13963.85347	1095.9364	1527.89	938.0982028	2950.46	0.015839548	0.029057451	0.015601523	0.005925638	0.032786825	-0.004575602	-0.000513111	-0.000457219	0.004307323	-0.010660888	-0.007199729	-0.001260026
24/06/2019	1190.4434	26696.22296	43.76163283	169.757079	458.1646002	12523.47279	6291.436374	13985.64506	1095.8408	1534.4404	943.6220319	2945.35	0.001467589	0.001036119	0.004595795	0.000297587	0.001725783	0.001244715	0.005671062	0.001559355	-8.72E-05	0.004278056	0.005871059	-0.001733435
25/06/2019	1179.7597	26133.9295	43.77653614	171.195286	453.9876412	12426.9622	6279.992316	13925.74747	1087.4776	1536.5316	945.19446	2917.38	-0.009015069	-0.021287642	0.000340499	0.00843646	-0.009158533	-0.007736224	-0.001820646	-0.004291988	-0.007661036	0.001361914	0.001664988	-0.009541702
26/06/2019	1184.3272	26195.07519	44.38597698	172.5018852	453.2783666	12423.62529	6249.918064	13913.13258	1084.0622	1517.5617	941.0574131	2913.78	0.003864076	0.002336972	0.013825616	0.007603237	-0.001563543	-0.000268558	-0.004800403	-0.000906278	-0.003145605	-0.012422766	-0.004386534	-0.001234746
27/06/2019	1191.0502	26067.95466	44.25625276	172.6661145	456.3761464	12438.20456	6246.23457	13952.16111	1085.4524	1533.8656	939.059905	2924.92	0.005660589	-0.004864654	-0.002926919	0.000951591	0.006810919	0.001172824	-0.000589541	0.00280123	0.001281577	0.010686183	-0.002124877	0.003815923
28/06/2019	1192.0628	26349.12185	43.87090532	172.1999618	454.12156	12517.91855	6303.34786	14109.8344	1093.7863	1532.5072	946.8589803	2941.76	0.000849813	0.010728179	-0.008745315	-0.002703386	-0.004952436	0.006388352	0.009102085	0.011237615	0.007648488	-0.000885998	0.008270896	0.005740912
02/07/2019	1202.7906	26089.87578	44.56189209	174.0453773	463.6648934	12560.08083	6302.364282	14156.44627	1092.9886	1565.0156	953.416589	2973.01	0.00538699	-0.016942096	0.003313505	0.003387437	-0.005227962	0.003362495	-0.002639455	-0.003812037	0.003687432	0.005080565	0.004075189	0.00292387
03/07/2019	1204.733	26523.99407	44.66402537	174.5246165	458.9844614	12679.72156	6345.322133	14247.51983	1115.7754	1560.1664	956.6158112	2995.82	0.001613609	0.016502422	0.00228932	0.002749746	-0.010145722	0.009480394	0.006793024	0.006412757	0.02063381	-0.00310331	0.003349917	0.007643076
05/07/2019	1207.3047	27247.83906	44.72069185	173.8302064	458.6599317	12628.43729	6298.52872	14152.16478	1115.5443	1562.2739	944.8679994	2990.41	0.002132389	0.026924457	0.001267923	-0.003986803	-0.00070731	-0.005887126	-0.007300601	-0.00735454	-0.012280318	-0.004375624	-0.012132404	-0.001807482
08/07/2019	1189.7951	27463.14434	44.39081468	169.9171931	446.4925717	12585.39103	6268.276585	14067.54647	1113.0414	1545.3269	945.7709602	2975.95	-0.014609247	0.007870683	-0.007403728	-0.022767779	-0.026886282	-0.003414499	-0.00481462	-0.005997125	-0.002246179	-0.010906914	0.000955191	-0.004847186
10/07/2019	1192.9424	28072.65347	44.26732114	169.0458032	443.6338051	12651.45891	6246.83598	13882.96602	1120.692	1541.1815	941.6338978	2993.07	0.002641753	0.021951016	-0.002785838	-0.005141516	-0.006423305	0.003761988	0.000528075	-0.003752109	0.011080335	-4.65E-05	0.001705527	0.004500485
11/07/2019	1197.9678	28016.63736	43.7259008	170.8280689	445.1361309	12644.70966	6265.375575	13916.79742	1127.2761	1551.1216	943.3363046	2999.91	0.004203761	-0.001997391	-0.012306111	0.010487903	0.003380689	-0.000533618	0.002963442	0.002433936	0.00585784	0.006428952	0.001806296	0.002282672
12/07/2019	1192.5806	27745.99856	44.09249076	169.7936706	446.0722218	12646.20341	6271.139358	13867.432	1126.6251	1553.5915	942.3788474	3013.77	-0.004507091	-0.009706891	0.008348868	-0.006073608	0.002100724	0.000118125	0.000919519	-0.003553489	-0.000577665	0.001591065	-0.001015485	0.004609499
17/07/2019	1200.7469	27610.13691	43.1944712	171.3241233	446.4739904	12628.6754	6248.672765	13840.46515	1118.7208	1544.9523	936.1138315	2984.42	0.003273819	-0.003620297	-0.012524282	0.004035968	-0.00380847	-0.001180697	-0.008342231	-0.007974532	-0.005543722	0.000949865	-0.005240269	-0.006552626
18/07/2019	1195.6856	27934.85301	42.93566934	169.8332663	441.6491856	12620.88148	6225.49688	13714.75656	1117.6065	1516.519	935.6021434	2995.11	-0.004224035	0.011692136	-0.006009572	-0.008740051	-0.010865277	-0.000617351	-0.003715824	-0.009124184	-0.000996545	-0.018575459	-0.000546758	0.003575536
19/07/2019	1194.8826	27657.24636	42.98313189	167.3884376	445.2724854	12612.60806	6233.056884	13763.15458	1095.345	1546.6963	938.6547825	2976.61	-0.000671807	-0.009987353	0.001104823	-0.014500084	0.008170552	-0.000655749	0.001213625	0.003522689	-0.020119963	0.01970366	0.003257442	-0.00619589
22/07/2019	1185.9561	27796.2029	42.69755323	166.1936834	439.4480787	12606.94497	6243.41293	13782.5621	1100.1817	1537.7396	938.9170582	2985.03	-0.007498653	0.005011657	-0.00666614	-0.007163209	-0.013166849	-0.000449103	0.001660093	0.001409114	0.004405966	-0.005807691	0.000279377	0.002824728
23/07/2019	1183.9896	27567.72822	42.88921775	165.9164749	441.5593558	12610.47025	6277.170168	13955.9038	1101.8412	1545.6425	941.491525	3005.47	-0.001659532	-0.008253604	0.004478843	-0.001669377	0.004792879	0.00027959	0.005392292	0.012498453	0.001507251	0.005126136	0.002738201	0.006824165
24/07/2019	1185.7156	27696.52329	42.49885156	164.7202158	445.3545471	12645.07879	6244.93918	13950.49946	1106.8808	1552.6315	938.6175804	3019.56	0.001456722	0.004661071	-0.009143406	-0.007236126	0.008558248	0.00274067	-0.005147864	-0.000387319	0.004563371	0.004511552	-0.003057213	0.004677164
25/07/2019	1185.4273	27124.2879	42.79440144	164.5665083	447.6450907	12542.3703	6200.002575	13740.47415	1098.2114	1548.2413	937.0625324	3003.67	-0.000243174	-0.020877333	0.006930233	-0.000933579	0.00513001	-0.008155574	-0.007221697	-0.015169516	-0.007863113	-0.002831592	-0.001658117	-0.005276251
26/07/2019	1183.3045	27245.46346	42.99873965	165.3820284	448.4030946	12540.61599	6248.47369	13833.28462	1093.6636	1540.8797	935.4832704	3025.86	-0.001792352	0.00445747	0.004763518	0.004943327	0.001691882	-0.000139881	0.007787517	0.006731822	-0.004149695	-0.004766154	-0.001686754	0.007360474
29/07/2019	1179.5265	27299.80214	43.21868104	164.1649673	446.8741883	12532.99643	6227.86309	13806.98489	1088.7127	1535.4494	941.8008027	3020.97	-0.003197862	0.001992426	0.005102028	-0.007386301	-0.003415496	-0.000607775	-0.003303954	-0.001903001	-0.004537172	-0.00353038	0.006730528	-0.001617377
30/07/2019	1174.5314	27161.18954	43.05158924	162.4553962	449.3488167	12504.59447	6147.047478	13549.0315	1069.0727	1544.9599	930.5954227	3013.18	-0.004243827	-0.005090355	-0.003873687	-0.010468341	0.005522364	-0.002268746	-0.013061389	-0.018859547	-0.018204352	0.006174848	-0.011969169	-0.002581972
31/07/2019	1168.6349	27044.60766	43.22402811	163.1464294	446.3324662	12478.36933	6154.12539	13591.9985	1073.0307	1535.5052	930.7562144	2980.38	-0.005032944	-0.004301461	0.003997401	0.004244658	-0.006735347	-0.002099442	0.00115077	0.003166206	0.003695437	-0.006138508	0.000172769	-0.01094519
01/08/2019	1158.0711	26669.61063	43.03911242	160.3470386	441.4554563	12390.89052	6133.713417	13523.80166	1072.4663	1542.5785	921.2874467	2953.56	-0.009080539	-0.0139629	-0.004287253	-0.01730768	-0.010986991	-0.007035125	-0.003322308	-0.005030056	-0.000526125	0.00459592	-0.010225299	-0.009039587
02/08/2019	1135.9736	26506.00991	41.904001	159.4021175	432.9550109	12303.71267	5951.7054	13185.53186	1054.6975	1533.1576	897.9590478	2932.05	-0.019265696	-0.006153242	-0.026727982	-0.005910407	-0.019443302	-0.007060508	-0.030122544	-0.025331061	-0.016706953	-0.006125967	-0.025647627	-0.007309385
06/08/2019	1101.8683	25772.87841	41.24765966	156.1773835	414.5370981	12185.53535	5856.002955	12941.07685	1044.5781	1502.191	872.9675269	2881.77	0.000367897	0.01438161	0.006465483	0.007729499	-0.012913001	-0.009651438	-0.000870224	-0.007350131	-0.007662002	-0.007748078	-0.00454638	0.012933014
07/08/2019	1101.4021	25794.25553	41.02541294	154.7720474	411.4771951	12209.2929	5899.544502	13050.49803	1042.0059	1511.4233	874.4137316	2883.98	-0.000423189	0.000829099	-0.005402673	-0.009039062	-0.007408872	0.001947753	0.007407864	0.008419792	-0.002465466	0.006127081	0.001655283	0.000766596
08/08/2019	1117.8811	26421.16175	41.42813689	157.5452743	415.429402	12374.24002	6030.743628	13258.56741	1054.8801	1504.0573	881.7824804	2938.09	0.014851014	0.024013457	0.009768583	0.0177595	0.009559089	0.01341952	0.02199518	0.015817644	0.012279506	-0.004885466	0.008391764	0.018588426
09/08/2019	1115.9399	26422.45992	41.14408283	158.4823417	411.8088408	12360.13917	5966.204816	13094.71724	1027.5137	1517.0964	874.5891802	2918.65	-0.001738009	4.91E-05	-0.006880163	0.005930305	-0.008753426	-0.001140182	-0.010759308	-0.012435056	-0.026285111	0.008631922	-0.008191137	-0.00663853
13/08/2019	1095.7664	25998.40687	40.96245226	154.3270785	414.66294	12353.30916	6018.437154	13185.99589	1034.3617	1486.3858	875.8617434	2926.32	-0.018242982	-0.016179141	-0.004424273	-0.026568942	0.006906734	0.006788148	0.012384575	0.008511941	0.009788835	-0.020450709	0.001859015	0.01465413
14/08/2019	1092.2203	25020.09184	40.19773878	156.2082892	419.2377658	12054.64653	5875.15444	12857.98801	1006.53	1510.8732	860.2789964	2840.6	-0.00324143	-0.038356086	-0.018845104	0.012116067	0.010972222	-0.024473785	-0.024095269	-0.025190096	-0.02727575	0.016340226	-0.0179515	-0.029730363
16/08/2019	1094.5578	24995.18658	39.68997142	156.7785846	420.1816632	12155.49451	5871.155004	12806.89082	1018.6742	1489.5493	864.3420527	2888.68	0.002137849	-0.000995906	-0.012712198	0.003644217	0.00224893	0.011466627	0.005461525	0.006404825	0.011993206	-0.00091241	0.010629369	0.014323116
19/08/2019	1102.0248	24699.82618	40.12494678	156.2787864	428.3722859	12260.5279	5964.043068	13007.57531	1037.3876	1496.6329	873.1773302	2923.65	0.006798769	-0.011887063	0.010899708	-0.003193016	0.019305495	0.008603698	0.01569724	0.015548532	0.018203652	0.004744261	0.010170078	0.012033185
20/08/2019	1099.6427	24546.59591	40.12779207	154.9783935	427.4384665	12169.4138	5919.723264	12904.84697	1026.5862	1511.4755	864.0388533	2900.51	-0.002163906	-0.006223021	7.09E-05	-0.008355794	-0.002182304	-0.00745925	-0.007458916	-0.007928929	-0.010466701	0.009868474	-0.010520926	-0.007946252
21/08/2019	1103.1392	25142.70453	40.03878174	153.8746349	427.1576636	12282.89652	6035.556992	13105.88464	1043.682	1500.2483	873.3361038	2924.43	0.003174625	0.023994591	-0.002220635	-0.007147499	-0.000657159	0.00928203	0.019378442	0.015458364	0.016515917	-0.007455698	0.010702743	0.008213006
22/08/2019	1091.8188	24730.16988	40.37139882	150.9062918	426.3505456	12227.08192	5971.797475	13019.24443	1041.6638	1500.8876	871.9552439	2922.95	-0.010315004	-0.016543825	0.008273056	-0.019479152	-0.001891296	-0.004554447	-0.010620177	-0.006632735	-0.001935603	0.000426039	-0.001582384	-0.00050621
23/08/2019	1092.7131	23909.9809	40.54794604	152.445127	428.1853826	12049.27122	5894.181655	12848.13582	1027.6825	1512.5433	873.0705226	2847.11	0.000818757	-0.033727968	0.004363542	0.010145648	0.004294354	-0.014649142	-0.013082263	-0.013229876	-0.013512975	0.007735872	0.001278238	-0.026288936
27/08/2019	1086.8257	23409.58512	40.30936664	156.7778964	424.5633998	12198.37944	5981.824736	13025.01421	1049.2284	1500.4614	869.932094	2869.16	0.004607471	0.004158195	-0.005189848	0.01241112	0.011199908	0.006157743	0.005638045	0.005075189	0.012413703	0.008148076	-0.003601179	-0.003208332
28/08/2019	1084.1343	23629.20637	40.40563953	155.3274293	423.3913674	12233.4035	5950.24104	12968.24047	1046.8083	1501.5987	871.3940364	2887.94	-0.002479457	0.009337946	0.002385503	-0.009294795	-0.002764377	0.002867092	-0.005293932	-0.004368351	-0.002309216	0.00075768	0.001679114	0.006524141
29/08/2019	1086.3676	24119.88147	40.86944214	154.4705981	424.0291923	12322.87154	6034.206784	13108.00794	1066.0861	1493.7189	876.9468897	2924.58	0.002057866	0.020552953	0.01141328	-0.005531561	0.001505333	0.007286808	0.01401268	0.010720009	0.018248271	-0.005261424	0.006352162	0.012607435
30/08/2019	1099.4884	24439.27553	41.05107188	156.1556939	422.8933858	12367.10794	6048.257728	13176.18941	1055.8439	1518.831	876.1280484	2926.46	0.012005327	0.013155033	0.004434299	0.010849773	-0.002682198	0.003583352	0.002325842	0.005188032	-0.009653739	0.016672044	-0.000934177	0.000642621
03/09/2019	1082.1524	23930.67412	41.63996188	150.8755539	427.6150943	12290.51188	5978.240759	13026.90758	1054.5374	1521.2531	878.5448412	2906.27	-0.01589296	-0.021030419	0.014243381	-0.034398197	0.011103374	-0.00621279	-0.007752348	-0.006427363	-0.002759864	0.007169553	-0.000973219	-0.006923029
04/09/2019	1103.0087	24535.92833	41.74976684	152.1680049	433.1694936	12402.05082	6095.234726	13249.18907	1077.4844	1513.1296	891.9387443	2937.78	0.019089607	0.024977434	0.002633538	0.008529855	0.012905613	0.009034275	0.019380936	0.016919316	0.021526878	-0.005354314	0.015130509	0.010783722
05/09/2019	1113.4467	25025.2105	42.21130162	152.8242405	437.8752008	12530.09525	6185.148546	13409.79332	1089.1114	1528.0293	895.9090256	2976	0.009418712	0.019745231	0.010994129	0.0043033	0.010804849	0.010271523	0.014643749	0.012048937	0.010733069	0.009798777	0.004441416	0.012925923
06/09/2019	1122.851	25324.23795	42.35323862	154.3344947	441.7565322	12551.48778	6179.519773	13443.82067	1088.8554	1535.2396	896.5629793	2978.71	0.008410647	0.011878222	0.003356895	0.009833784	0.008824958	0.001705836	-0.000910461	0.002534286	-0.000235082	0.004707594	0.000729667	0.000910204
09/09/2019	1122.7449	25312.31509	42.22288217	155.1810567	444.7420826	12539.02699	6166.288535	13489.05613	1094.8673	1543.6616	892.8965312	2978.43	-9.45E-05	-0.000470919	-0.003082585	0.005470253	0.006735626	-0.000993267	-0.002143439	0.003359129	0.005506116	0.005470797	-0.004097833	-9.40E-05
11/09/2019	1132.5927	25461.65206	43.04829055	155.7100555	442.8868732	12602.3367	6181.551418	13598.68472	1088.7	1566.0724	906.0403744	3000.93	0.008732939	0.00588244	0.019360216	0.003403116	-0.004180152	0.002326171	0.001075969	0.00398101	-0.002211569	0.011380012	0.008657039	0.007203659
12/09/2019	1139.0545	25776.32313	42.79229919	156.2056726	448.0489016	12603.7713	6186.267418	13605.35707	1101.4002	1574.7763	905.8738933	3009.57	0.005689103	0.012282883	-0.005964361	0.003177894	0.01158801	0.00011383	0.000762624	0.000490541	0.011597956	0.005542402	-0.000183763	0.002874971
17/09/2019	1124.3715	25519.41944	44.19526471	152.5664779	439.6292176	12698.76292	6191.661326	13642.03979	1091.548	1588.9564	914.1957553	3005.7	-0.011821647	0.005913259	0.005277383	-0.019581716	-0.02171375	0.004289621	0.001914309	-0.00107552	-0.002979758	0.001203967	0.001374879	0.002578429
18/09/2019	1128.0447	25514.88442	43.95731216	154.2058297	441.2567687	12659.4002	6212.504445	13694.24699	1099.2434	1581.1263	914.4070516	3006.73	0.003261567	-0.000177724	-0.005398665	0.010687845	0.003695264	-0.003104543	0.003360668	0.003819631	0.007025253	-0.004940007	0.000231101	0.000342624
19/09/2019	1116.4884	25208.78473	43.37751634	152.1080694	442.8778918	12714.64666	6262.903836	13786.93659	1108.535	1592.8939	919.9862812	3006.79	-0.010297377	-0.01206945	-0.013277735	-0.013697015	0.003667145	0.004354571	0.008079842	0.006745703	0.008417199	0.007414984	0.006082934	2.00E-05
20/09/2019	1133.8532	25145.71538	43.54429079	161.0562442	444.2103281	12730.46328	6276.93034	13752.21503	1104.3439	1596.2671	917.7667253	2992.07	0.015433341	-0.002505015	0.003837349	0.057162396	0.003004069	0.001243196	0.002237112	-0.002521616	-0.003787921	0.002115416	-0.002415512	-0.004907609
24/09/2019	1134.1009	24899.48224	43.07634807	165.4386011	440.0475931	12678.94181	6192.851499	13541.55715	1092.8094	1609.6041	910.9479269	2966.6	-0.003026363	-0.00699888	-0.01267801	-0.000689082	0.005432671	-0.002507661	0.001205606	-0.001217166	0.001943764	0.008320407	-0.00118703	-0.008452012
25/09/2019	1123.3608	24981.10654	43.32857188	163.0180543	434.5803486	12648.29691	6132.12916	13435.57648	1083.4354	1602.3622	902.6957319	2984.87	-0.009515272	0.003272791	0.005838198	-0.014739178	-0.012502038	-0.002419917	-0.009853619	-0.007857115	-0.008614893	-0.004509333	-0.009100191	0.006139679
26/09/2019	1132.8281	25398.97748	43.19701872	165.2101977	430.4298402	12662.44344	6147.779466	13441.20505	1090.1897	1606.3024	908.3522726	2977.62	0.008392343	0.016589116	-0.003040794	0.013357631	-0.009596512	0.001117828	0.00254893	0.000418843	0.006214799	0.002455976	0.006246725	-0.002431871
27/09/2019	1129.248	25268.76443	42.89985192	165.4896261	430.9208298	12600.40003	6167.97423	13538.55789	1094.6272	1581.6049	914.7600036	2961.79	-0.003165325	-0.005139891	-0.006903108	0.001689922	0.001140046	-0.004911841	0.003279504	0.007216762	0.004062131	-0.015494801	0.007029471	-0.005330508
30/09/2019	1125.4371	25154.37189	42.64774371	163.8864248	426.0396985	12579.19656	6182.545531	13532.93631	1095.0763	1566.8766	915.5062525	2976.74	-0.003380431	-0.004537311	-0.005894004	-0.009734854	-0.011391853	-0.001684179	0.002359627	-0.000415313	0.000410193	-0.00935588	0.000815454	0.005034927
09/10/2019	1112.444	24724.37303	41.82421933	160.7544156	429.9053432	12293.50796	6038.605634	13280.70691	1075.3625	1572.2612	876.3268501	2919.4	-0.011612097	-0.017242195	-0.019498789	-0.019295825	0.009032521	0.005184213	0.007306938	0.009855504	0.007673673	-0.005392298	0.001292766	0.00906335
10/10/2019	1115.251	24747.73468	41.80661038	159.702063	433.5350295	12353.45269	6142.66215	13417.1126	1087.9318	1563.553	884.5366056	2938.13	0.002520095	0.000944437	-0.000421111	-0.006567858	0.008407547	0.004864279	0.017085093	0.010218578	0.011620649	-0.005554042	0.00932476	0.006395209
11/10/2019	1130.4474	25289.69969	41.82890136	160.5774255	438.7103083	12437.61176	6256.389564	13816.61509	1108.763	1568.0165	918.7116592	2970.27	0.013533992	0.021663229	0.000533051	0.005466255	0.011866706	0.006789494	0.018345049	0.029340908	0.018966517	0.002850649	0.03790842	0.010879533
15/10/2019	1133.9254	25187.31108	42.1852181	161.4691486	442.5153066	12427.81773	6276.246435	13901.60985	1114.6333	1588.7131	923.1318659	2995.68	-0.000129101	-0.003637757	0.004376311	0.003357672	-0.007217444	-0.000787763	0.008217687	0.009227386	0.008731812	0.013112873	0.016407403	0.009906435
16/10/2019	1138.3961	25274.57985	42.71042786	162.2040248	439.561834	12443.89061	6280.83225	13968.79627	1119.4419	1599.9137	918.9162563	2989.69	0.003934924	0.003458802	0.012373225	0.004540861	-0.006696656	0.001292464	0.000730395	0.004821354	0.004304786	0.007025373	-0.004577098	-0.002001548
17/10/2019	1147.5633	25332.77931	42.71689551	164.6794306	440.6981181	12498.13589	6304.482691	14063.44594	1124.5468	1595.1422	924.799781	2997.95	0.008020483	0.00230004	0.000151419	0.015145784	0.002581703	0.004349716	0.003758423	0.00675294	0.004549853	-0.002986804	0.006382268	0.002759019
18/10/2019	1148.8075	25313.34203	43.00454273	165.9675589	434.5403336	12471.15443	6281.037	14078.88384	1125.2752	1594.9696	924.3027537	2986.2	0.001083623	-0.000767572	0.006711234	0.007791602	-0.014071334	-0.002161172	-0.003725824	0.001097131	0.000647518	-0.000108209	-0.000537588	-0.003927046
23/10/2019	1152.0658	26411.80559	44.34103995	165.9810482	435.6523601	12483.51674	6288.321312	14235.42674	1126.2035	1609.4059	936.2873709	3004.52	-0.003066905	0.00487093	0.008875295	0.001706233	-0.003546596	-0.002785998	-0.001380601	0.002775579	-0.006659076	0.005085277	0.004684137	0.002843094
24/10/2019	1156.8087	26689.15581	45.09503963	165.2998481	435.6322856	12519.55641	6325.522424	14324.07288	1133.216	1616.4813	941.713768	3010.29	0.004108414	0.010446242	0.016861597	-0.004112528	-4.61E-05	0.002882821	0.005898475	0.006207842	0.006207367	0.004386645	0.005778923	0.001918598
25/10/2019	1155.8156	26753.99203	44.99545882	165.4996101	437.8929516	12557.01929	6355.592005	14321.93226	1134.6083	1620.0573	939.5485259	3022.55	-0.000858851	0.002426364	-0.002210685	0.001207753	0.005175972	0.002987881	0.004742428	-0.000149454	0.001227873	0.002209769	-0.002301904	0.004064426
29/10/2019	1169.2305	26927.4366	45.19304838	168.5391398	438.0457921	12556.89484	6368.68533	14356.50839	1140.5254	1629.3611	942.3666316	3036.89	0.011539598	0.006462018	0.004381709	0.018199168	0.000348975	0.00041193	0.002389904	0.000559799	0.001735882	0.0098767	-0.001626826	-0.000832742
30/10/2019	1168.1407	26978.45855	45.60643564	169.2318351	436.3912035	12546.70773	6403.575222	14338.10144	1133.8949	1630.9739	944.2667712	3046.77	-0.000932501	0.001893001	0.009105561	0.004101574	-0.003784356	-0.000811606	0.005463399	-0.001282956	-0.005830513	0.000989346	0.002014318	0.003248048
31/10/2019	1170.079	26779.51696	45.30806251	169.7121018	435.8094175	12525.19757	6391.085844	14351.61757	1136.7324	1643.8608	940.8623008	3037.56	0.001657928	-0.007401413	-0.006563842	0.002833902	-0.001334065	-0.001715878	-0.00195228	0.000942228	0.002499311	0.0078703	-0.003611927	-0.003027452
01/11/2019	1180.3094	27196.44823	45.94918369	170.2705595	440.1187604	12612.35084	6418.169271	14437.31359	1150.1176	1642.6786	943.9639261	3066.91	0.00870534	0.015449082	0.014051086	0.003285216	0.009839569	0.006934138	0.004228734	0.005953419	0.011706367	-0.000719419	0.003291155	0.009615979
05/11/2019	1195.8112	27152.6024	46.06397466	170.5507142	447.9162977	12682.97727	6495.310101	14606.66865	1160.0855	1654.0354	951.0685123	3074.62	0.013048176	-0.001613491	0.0024951	0.001643998	0.017561779	0.000345986	-0.000530063	-0.003471323	-0.002869031	0.006889797	0.000453777	-0.001186434
06/11/2019	1192.2717	26856.40428	47.1293954	170.5976044	445.9595617	12706.30549	6506.21466	14616.49801	1161.9481	1655.4631	951.1752996	3076.78	-0.002964305	-0.010968581	0.022865729	0.000274896	-0.0043781	0.001837643	0.001677428	0.00067271	0.001604284	0.000862789	0.000112275	0.000702279
07/11/2019	1197.6233	26776.60297	47.31301503	171.3812106	447.369268	12754.81937	6525.449623	14720.73484	1165.5076	1654.6548	948.4574666	3085.18	0.004478531	-0.00297583	0.003888504	0.004582784	0.003156077	0.003810825	0.002952037	0.007106142	0.003058707	-0.000488381	-0.002861432	0.002726407
08/11/2019	1181.911	26021.22238	46.65305713	168.9758365	444.3534957	12763.68449	6498.69498	14596.3931	1164.6964	1660.9401	941.5863998	3093.08	-0.013206389	-0.028616032	-0.014046958	-0.014134652	-0.006763949	0.000694799	-0.004108474	-0.008482583	-0.000696248	0.00379136	-0.007270833	0.002557356
11/11/2019	1168.5055	26077.4473	46.46921755	168.4765703	434.8697348	12767.77585	6507.366662	14572.32032	1165.2	1662.5589	942.857	3087.01	-0.011407038	0.002158402	-0.003948353	-0.002959034	-0.021573881	0.000320495	0.001333483	-0.00165059	0.000432294	0.000974154	0.001348515	-0.001964373
13/11/2019	1153.9628	25395.06513	45.94756707	166.238901	433.4783047	12799.44902	6501.343254	14561.01504	1168.023	1663.5906	944.2877253	3094.04	-0.01252365	-0.026515984	-0.011289205	-0.013370775	-0.003204778	0.001284329	-0.002958296	-0.004848549	-0.008470534	-0.001867525	-0.00294119	0.000711297
14/11/2019	1150.723	25475.01195	45.5203899	166.8471513	434.2162673	12801.46327	6489.417676	14494.29893	1161.7935	1651.4188	938.7264302	3096.63	-0.002811491	0.003143179	-0.009340545	0.003652215	0.001700974	0.000157358	-0.00183601	-0.00459236	-0.005347644	-0.007343481	-0.005906818	0.000836743
18/11/2019	1159.2831	25408.67684	45.77503479	167.2658385	434.299438	12884.1456	6558.940719	14608.27376	1172.2556	1667.7757	946.9579232	3122.03	0.007411356	-0.002607325	0.005578495	0.002506262	0.000191524	0.001088351	0.000846562	-0.000182975	-0.000282407	0.004116568	0.006164096	0.000503004
19/11/2019	1167.113	25157.23961	46.14111698	168.1789879	437.5072709	12851.40137	6545.454685	14645.03462	1166.793	1664.9958	946.1441122	3120.18	0.006731381	-0.009945011	0.00796561	0.005444422	0.007359079	-0.002544671	-0.002058247	0.00251328	-0.004670796	-0.001668222	-0.000859765	-0.000592739
21/11/2019	1157.3554	25588.97617	45.962828	168.4220639	432.9466126	12795.77719	6522.850011	14571.02307	1165.2971	1658.4866	934.7497537	3103.54	-0.008395603	0.017015928	-0.003871478	0.001444298	-0.010478901	0.00103922	0.000711941	0.001334774	-0.000883161	0.000141705	-0.003294667	-0.001584031
22/11/2019	1163.5496	25984.90999	46.17076265	167.8306185	429.4781918	12760.47264	6516.623154	14556.6185	1160.7233	1658.1365	940.1757684	3110.29	0.005337758	0.015354344	0.004513772	-0.003517866	-0.00804346	-0.002762891	-0.000955078	-0.000989065	-0.003932731	-0.000211118	0.005787995	0.002172574
25/11/2019	1171.4936	25762.4697	46.38699359	170.0301395	432.7443715	12799.92485	6522.085888	14581.69216	1168.5888	1664.5351	954.6909452	3133.64	0.006804183	-0.008597214	0.004672355	0.013020465	0.007576223	0.003086982	0.000837926	0.00172101	0.006753522	0.003851484	0.015320825	0.007479299
26/11/2019	1163.9987	25157.29862	45.96063277	169.8891907	432.7009194	12820.4997	6534.44124	14586.53484	1174.0908	1665.0435	951.2164125	3140.52	-0.006418283	-0.023770712	-0.009233889	-0.000829307	-0.000100416	0.001606129	0.001892594	0.000332052	0.004697194	0.000305384	-0.003646071	0.002193123
27/11/2019	1169.724	25284.10291	45.74932174	171.2327354	432.9302023	12878.87483	6524.858156	14627.73536	1172.0487	1665.7553	955.993587	3153.63	0.004906591	0.005027797	-0.004608254	0.007877252	0.000529747	0.00454293	-0.001467626	0.002820577	-0.001740818	0.000427405	0.005009605	0.004165779
29/11/2019	1156.0062	25625.22906	45.79324654	170.0261327	428.2586668	12822.78576	6485.057694	14536.19252	1165.7508	1652.6746	952.4522246	3140.98	-0.01179669	0.013401522	0.000959659	-0.00707151	-0.010849145	-0.004653014	-0.00336987	-0.002786959	-0.00232207	-0.004853468	-0.004295664	-0.004019317
02/12/2019	1160.254	25776.85409	45.58524509	169.9330027	427.9237374	12770.90321	6378.723502	14290.96676	1145.4096	1672.9783	941.3559451	3113.87	0.003667813	0.005899585	-0.004552533	-0.000547889	-0.000782379	-0.004054329	-0.016532715	-0.017013932	-0.017603041	0.012210506	-0.011718617	-0.008668528
[truncated: 292 more rows]
