# Supplementary material for: Spillovers and contagion between BRIC and G7 markets: New evidence from time-frequency analysis
Source: PLoS One. 2022 Jul 27;17(7):e0271088. doi: 10.1371/journal.pone.0271088 (PMC9328562; doi:10.1371/journal.pone.0271088)
Supplement: S1 Data — (ZIP) [file pone.0271088.s003.zip › Data/Programming information.txt]

all esitmations were done R programming language using wavecomp package, which is an open source package. 
